# Supplementary material for: Filamin C dimerisation is regulated by HSPB7
Source: Nat Commun. 2025 May 1;16:4090. doi: 10.1038/s41467-025-58889-x (PMC12046049; doi:10.1038/s41467-025-58889-x)
Supplement: Supplementary file 3 — Supplementary Data 1 [file 41467_2025_58889_MOESM3_ESM.xlsx]

## Sheet: Guide
	Supplementary spreadsheet containing all hydrogen bond occupancy data for Wang et al "FilaminC dimerisation is regulated by HSPB7"
	Sheet Name	Table Name	Excel Worksheet Name
	Sheet 1
		FLNCd24_homodimer_intermolecular	Sheet 1 - FLNCd24_homodimer_int
	Sheet 2
		FLNCd24_homodimer_intramolecular	Sheet 2 - FLNCd24_homodimer_int
	Sheet 3
		FLNCd24_HspB7ACD_heterodimer_intermolecular	Sheet 3 - FLNCd24_HspB7ACD_hete
	Sheet 4
		FLNCd24_HspB7ACD_heterodimer_FLNCd24	Sheet 4 - FLNCd24_HspB7ACD_hete
	Sheet 5
		FLNCd24_HspB7ACD_heterodimer_HspB7ACD	Sheet 5 - FLNCd24_HspB7ACD_hete

## Sheet: Sheet 1 - FLNCd24_homodimer_int
FLNCd24_homodimer_intermolecular
residue1	residue2	WT	T2677D	phosT2677	Y2683E	phosY2683
T2665	H2673	0.014	0.0095	0.005	0.0055	0.003
T2665	P2675	0.0005	0	0.0005	0	0
T2665	K2676	0.005	0.006	0.0875	0.002	0.0025
T2665	T2677	0	0.001	0	0	0
N2666	H2673	0	0.0015	0	0	0
H2673	R2690	0	0.001	0.001	0	0
G2674	R2690	0	0	0.0045	0	0
K2676	N2689	0	0	0	0	0.0005
K2676	R2690	0.003	0.038	0.0285	0.0005	0.004
T2677	H2686	0	0	0.007	0.002	0.0045
T2677	N2689	0	0	0.001	0	0.0055
T2677	R2690	0	0.329	0.264	0	0
P2678	H2686	0	0	0.013	0	0
P2678	Y2692	0	0	0.0005	0	0
C2679	H2686	0	0	0.0065	0	0
C2679	Y2692	0.006	0.003	0.031	0.001	0.003
E2680	K2685	0.345	0.0405	0.1765	0.2695	0.304
E2680	H2686	0.003	0.443	0.0155	0.0045	0.008
E2681	Y2683	0.707	0.6755	0.5985	0	0
E2681	K2685	0.188	0.117	0.115	0.2785	0.147
Y2683	K2685	0	0	0	0	0.0025
H2686	K2699	0.1535	0	0.1265	0.104	0.1715
K2709	D2712	0.146	0.0595	0.101	0.107	0.1045

## Sheet: Sheet 2 - FLNCd24_homodimer_int
FLNCd24_homodimer_intramolecular
residue1	residue2	WT	T2677D	phosT2677	Y2683E	phosY2683
S2633	D2634	0	0	0	0.0005	0.0005
S2633	S2636	0.0245	0.018	0.0395	0.028	0.1025
S2633	K2637	0.003	0.002	0.005	0.0055	0.0265
S2633	K2662	0.001	0.0035	0.0035	0.0005	0.0025
S2633	A2663	0.0025	0.0065	0.002	0.0025	0.0005
S2633	G2664	0.002	0.0135	0.003	0.0005	0
S2633	T2665	0.0345	0.039	0.0135	0.0325	0.004
S2633	N2666	0.047	0.0445	0.023	0.04	0.0045
S2633	W2710	0.061	0.062	0.101	0.133	0.062
S2633	D2712	0.0235	0.0325	0.0185	0.0125	0.0285
S2633	E2713	0.02	0.017	0.0315	0.0255	0.083
S2633	S2714	0.0005	0	0.0005	0.0005	0
D2634	S2636	0.308	0.3125	0.117	0.224	0.0585
D2634	K2637	0.1285	0.085	0.0745	0.1075	0.028
D2634	N2666	0.0175	0.0215	0.037	0.018	0.136
D2634	W2710	0	0	0.0015	0	0.0025
S2636	K2637	0.0055	0.005	0.0025	0.004	0.0035
S2636	E2713	0	0	0.0005	0	0.0005
K2637	K2662	0.0045	0.0035	0.0025	0.0055	0.0055
V2639	T2640	0.0045	0.0005	0.0025	0.0015	0.004
V2639	R2641	0	0	0	0.0005	0
T2640	T2640	0.002	0.001	0.001	0.002	0.002
T2640	R2641	0.017	0.0075	0.0175	0.02	0.0155
T2640	T2657	0.074	0.0525	0.055	0.05	0.155
T2640	P2716	0	0.001	0.0035	0.0005	0
R2641	T2657	0.0065	0.002	0.0045	0.0095	0.0165
R2641	D2659	0.0175	0.087	0.025	0.0295	0.06
G2642	S2646	0.0005	0.002	0	0	0
P2643	S2646	0.001	0.0005	0.003	0.002	0.004
P2643	Q2647	0.0005	0.001	0.0025	0.002	0.001
G2644	Y2696	0.443	0.4205	0.3435	0.4425	0.439
L2645	S2646	0.0005	0.0005	0.0005	0.001	0.0005
L2645	K2723	0	0.0015	0	0	0
S2646	Q2647	0.0335	0.0375	0.0325	0.0255	0.0285
S2646	K2721	0.005	0.004	0.003	0.003	0.0085
S2646	K2723	0.0035	0.002	0.0025	0.003	0.0035
Q2647	Q2647	0.001	0.002	0.001	0.001	0
Q2647	A2648	0.004	0.0065	0.0035	0.0105	0.005
Q2647	Q2652	0.002	0.002	0.003	0.0035	0.0005
Q2647	N2654	0.015	0	0.012	0.005	0.0065
Q2647	Y2696	0	0.0005	0	0.001	0
Q2647	K2721	0	0	0	0.0005	0
Q2647	K2723	0.0035	0.005	0.0025	0.009	0.0045
Q2647	V2724	0	0	0.0005	0	0.0005
Q2647	P2725	0	0.0005	0.0005	0	0
A2648	K2701	0	0.0005	0.001	0	0
F2649	Q2652	0	0.001	0	0	0
F2649	N2654	0.0245	0.087	0.0675	0.057	0.0765
F2649	T2697	0	0	0	0	0.003
V2650	Q2652	0.0045	0.0035	0.005	0.0045	0.0065
G2651	Q2652	0.0005	0.0005	0.0005	0.0005	0.001
G2651	K2653	0.001	0.0005	0.002	0.002	0
G2651	T2697	0.0005	0.001	0.0005	0.0005	0.0075
G2651	K2699	0	0.0005	0	0	0
Q2652	Q2652	0	0.001	0	0	0
Q2652	K2653	0.001	0.006	0.0025	0.004	0.003
Q2652	N2654	0.0275	0.0535	0.0295	0.037	0.032
Q2652	T2697	0.099	0.0285	0.0355	0.067	0.136
K2653	K2653	0	0.001	0	0	0
K2653	N2654	0	0	0.0005	0	0.0005
K2653	S2655	0.006	0.004	0.0015	0.0055	0.0025
K2653	E2681	0.059	0.0745	0.0545	0.035	0.009
K2653	Y2683	0.012	0.001	0.0015	0.0335	0.2795
K2653	T2695	0.0005	0	0	0.001	0
K2653	T2697	0.0185	0.01	0.015	0.0325	0.0015
N2654	T2695	0.013	0.0225	0.0085	0.0115	0.0005
N2654	Y2696	0.063	0.081	0.0525	0.075	0.0835
S2655	N2693	0.048	0.0375	0.058	0.0545	0.054
S2655	V2694	0.103	0.138	0.0875	0.1025	0.1005
S2655	T2695	0.098	0.0685	0.066	0.079	0.087
F2656	T2657	0.0025	0.0005	0.0005	0.0005	0.001
F2656	N2693	0.015	0.023	0.0205	0.019	0.0135
T2657	Y2692	0.0265	0.0035	0.008	0.022	0.0195
T2657	N2693	0.0785	0.085	0.05	0.0375	0.035
D2659	S2661	0.47	0.476	0.3735	0.469	0.4705
D2659	K2662	0.0085	0.01	0.0085	0.014	0.009
C2660	R2690	0.0005	0.001	0.001	0.002	0.0095
S2661	K2662	0.0065	0.007	0.007	0.0085	0.0055
S2661	N2689	0	0	0	0.0005	0
S2661	R2690	0.0075	0.0025	0.0055	0.006	0.025
A2663	N2666	0	0	0.002	0	0
A2663	R2690	0	0.0165	0.0025	0.0105	0.171
A2663	W2710	0.2595	0.1945	0.1905	0.2605	0.007
G2664	T2665	0.007	0.0095	0.0115	0.004	0.0005
G2664	N2666	0	0.0045	0.0015	0.0025	0.0485
G2664	R2690	0.2255	0.095	0.158	0.2785	0.0085
G2664	W2710	0.0005	0.006	0.0165	0.004	0.0375
T2665	T2665	0.003	0	0.001	0.001	0
T2665	N2666	0.004	0.003	0.002	0.002	0.003
T2665	R2690	0.055	0.141	0.024	0.024	0.02
N2666	M2667	0	0.0005	0	0	0
N2666	R2690	0	0	0.005	0	0
N2666	Y2692	0.0005	0	0	0	0
N2666	W2710	0.018	0.0115	0.0065	0.01	0.003
N2666	D2712	0.0005	0	0	0.0005	0
H2673	G2674	0	0.1195	0	0	0
H2673	K2676	0	0	0.0005	0	0
P2675	K2676	0.001	0	0	0	0.0005
P2675	T2677	0	0	0	0.0235	0
K2676	T2677	0.017	0.0505	0.176	0.016	0.002
K2676	E2700	0.0225	0.063	0.111	0.019	0.0195
K2676	K2701	0.051	0.0145	0.0055	0.04	0.09
K2676	D2703	0.0055	0.0005	0.0005	0.002	0.001
T2677	T2677	0	0	0	0.002	0
T2677	P2678	0.0025	0	0	0.009	0.001
T2677	K2699	0.001	0.0385	0.1695	0.0005	0.0035
T2677	E2700	0.165	0	0	0.0325	0.3175
T2677	K2701	0	0	0	0.001	0
T2677	D2703	0.0005	0	0	0	0
T2677	Y2704	0.013	0.0005	0.0015	0.0115	0.007
P2678	K2699	0.0075	0.0005	0.015	0.005	0.026
P2678	Y2704	0.0005	0	0.0005	0.002	0.002
C2679	K2699	0	0	0.0005	0	0.001
E2680	T2697	0	0	0.002	0.0015	0.0005
E2680	K2699	0.2595	0.044	0.107	0.2355	0.2295
E2681	Y2683	0.003	0.021	0.0235	0	0
E2681	T2697	0.0235	0.0335	0.051	0.0115	0.0095
E2681	K2699	0	0.001	0	0	0
Y2683	K2685	0.0005	0.0005	0.0025	0.055	0.07
Y2683	T2695	0	0.0005	0.0005	0.004	0
K2685	H2686	0.013	0.007	0.012	0.006	0.004
K2685	N2693	0.001	0.001	0.001	0.001	0.0015
K2685	T2695	0.0005	0	0	0.001	0.0015
H2686	G2688	0.0005	0	0.001	0.0005	0.0015
H2686	N2689	0.002	0	0	0.0005	0
H2686	R2690	0	0.001	0	0	0
H2686	Y2692	0	0	0.001	0	0
M2687	N2689	0	0	0	0.0005	0
G2688	N2689	0	0.0005	0	0	0
N2689	N2689	0.001	0.005	0.001	0.001	0.002
N2689	R2690	0.084	0.0195	0.0385	0.131	0.0785
R2690	Y2692	0	0.0005	0	0	0
Y2692	N2693	0.0005	0.001	0.0015	0.0015	0
N2693	N2693	0	0	0	0.001	0.001
N2693	T2695	0.011	0.005	0.018	0.0115	0.019
V2694	T2695	0.0125	0.008	0.0095	0.012	0.0225
Y2696	T2697	0.0065	0.001	0.004	0.003	0.008
Y2696	V2722	0	0	0.002	0	0.002
T2697	T2697	0	0.001	0	0.001	0.001
T2697	K2699	0	0.0005	0	0	0
K2699	E2700	0.0045	0.025	0.059	0.0075	0.0005
K2699	K2701	0	0	0	0	0.001
E2700	K2701	0.0025	0.0005	0.002	0.008	0.0005
E2700	Y2704	0.434	0.447	0.2975	0.422	0.432
K2701	Y2704	0	0	0.0005	0.0005	0.0005
K2701	V2724	0.0035	0.0035	0.0045	0.0045	0.0025
K2701	P2725	0.259	0.2605	0.1595	0.257	0.2365
D2703	K2721	0.0135	0.016	0.0235	0.013	0.011
D2703	K2723	0.152	0.1575	0.104	0.132	0.1225
Y2704	K2721	0	0.0005	0	0	0
V2708	S2714	0.002	0.001	0.001	0.001	0.0005
V2708	S2718	0.0065	0.003	0.0235	0.0075	0.0015
K2709	G2711	0	0	0.001	0	0.001
K2709	D2712	0.1075	0.0645	0.098	0.082	0.055
K2709	E2713	0	0.0005	0	0	0.0005
K2709	S2714	0.027	0.0265	0.0135	0.0295	0.0295
E2713	S2714	0.003	0.002	0.0015	0.0005	0.003
S2714	S2714	0	0.001	0	0	0
S2714	V2715	0.0005	0.0015	0.001	0.0015	0.002
S2714	S2718	0.0175	0.017	0.025	0.016	0.016
V2715	S2718	0.003	0.0025	0.01	0.0015	0.003
P2719	K2721	0.0165	0.0205	0.0135	0.0225	0.02
K2721	V2722	0.0025	0	0.0005	0.0005	0
K2721	K2723	0.001	0.0025	0.0005	0.002	0.001
K2723	V2724	0.002	0.001	0.004	0.0045	0.0025
K2723	P2725	0.0005	0	0	0	0.0005

## Sheet: Sheet 3 - FLNCd24_HspB7ACD_hete
FLNCd24_HspB7ACD_heterodimer_intermolecular
FLNCd24	HspB7ACD	WT	T2677D	phosT2677	Y2683E	phosY2683
T2665	E99	0.187	0.191	0.152	0.22	0.23
N2666	E99	0	0.001	0.014	0.022	0
V2670	T104	0.116	0.015	0.001	0.278	0.05
V2670	T105	0.025	0.06	0.055	0.022	0.038
V2672	S106	0.916	0.117	0.881	0.923	0.677
H2673	N107	0.001	0.096	0.004	0.004	0.001
H2673	E135	0.009	0.03	0	0.023	0.017
H2673	V137	0	0.004	0	0	0
H2673	T140	0	0.023	0	0	0
G2674	N107	0.627	0.006	0	0.601	0.587
P2675	N107	0	0.126	0	0	0
K2676	N107	0.006	0.087	0.031	0.003	0.004
K2676	N108	0	0.031	0.002	0	0
K2676	E135	0.068	0.137	0.097	0.064	0.054
K2676	D136	0	0	0.031	0	0
K2676	P160	0	0	0.007	0	0
T2677	N107	0	0.062	0.003	0	0
C2679	S106	0	0.004	0	0	0
C2679	N108	0	0.003	0	0	0
C2679	H109	0.005	0.014	0	0.001	0.009
E2681	H109	0	0.002	0	0	0
E2681	R113	0.093	0.04	0.001	0.153	0.038
E2681	K130	0.005	0.007	0.001	0.008	0.003
V2682	T104	0.001	0.025	0.001	0.019	0.002
V2682	R113	0.039	0.019	0.002	0.023	0.042
Y2683	R113	0	0	0	0.829	0.32
Y2683	K130	0	0	0.001	0	0
V2684	R113	0.051	0.219	0.055	0.054	0.144
K2685	E115	0.17	0.12	0.154	0.063	0.082
H2686	E99	0	0.004	0	0	0.275
H2686	D100	0	0	0	0	0.044
H2686	E115	0.02	0.01	0.023	0.117	0.041
N2689	E99	0	0.004	0.007	0.007	0.213
N2689	A118	0	0	0	0	0.003
N2689	A119	0	0.001	0	0	0
R2690	E99	0.221	0.387	0.315	0.143	0.452
R2690	D100	0.268	0.159	0.181	0.296	0
Y2692	E99	0.004	0.018	0.008	0.018	0.028
K2709	T140	0.569	0.158	0.561	0.545	0.391
K2709	V142	0.679	0.223	0.647	0.571	0.51
K2709	T143	0.002	0.05	0.006	0.01	0.001
K2709	S144	0	0.008	0	0	0
G2711	T143	0	0	0.004	0.008	0
G2711	S144	0	0	0.002	0.003	0.061
D2712	T143	0.099	0.21	0.38	0.355	0.2
D2712	S144	0.016	0.02	0.015	0.036	0.017
D2712	R147	0	0.002	0	0	0
D2712	R155	0.002	0.149	0.009	0.001	0

## Sheet: Sheet 4 - FLNCd24_HspB7ACD_hete
FLNCd24_HspB7ACD_heterodimer_FLNCd24
residue1	residue2	WT	T2677D	phosT2677	Y2683E	phosY2683
S2633	D2634	0.001	0	0	0	0
S2633	S2636	0.001	0	0	0	0.001
S2633	K2662	0	0	0.018	0.003	0
S2633	A2663	0.004	0.004	0.011	0.006	0
S2633	G2664	0.004	0.004	0.005	0.007	0
S2633	T2665	0.157	0.199	0.088	0.138	0.033
S2633	N2666	0.044	0.023	0.046	0.054	0.022
S2633	W2710	0.106	0.031	0.231	0.148	0.231
S2633	D2712	0.007	0.011	0.013	0.01	0.004
S2633	E2713	0.053	0.025	0.046	0.029	0.12
S2633	S2714	0	0	0.001	0	0.002
K2637	K2662	0.005	0.005	0.008	0.002	0.001
T2640	T2640	0.001	0	0.004	0.001	0
T2640	T2657	0	0	0.047	0	0.103
R2641	T2657	0.001	0.002	0.001	0.007	0.004
R2641	D2659	0.165	0.103	0.177	0.207	0.168
S2646	Q2647	0.088	0.06	0.072	0.101	0.114
S2646	K2721	0	0.006	0.002	0	0.004
Q2647	Q2647	0.001	0.001	0.003	0.002	0
Q2647	A2648	0.007	0.011	0.024	0.006	0.007
Q2647	Q2652	0.001	0	0	0	0
Q2647	N2654	0	0	0.001	0	0
Q2647	K2723	0.004	0.005	0.004	0.002	0.007
Q2647	V2724	0	0.001	0	0	0
Q2652	Q2652	0	0	0	0	0.001
Q2652	K2653	0.005	0.005	0.007	0.003	0.008
Q2652	N2654	0.155	0.11	0.052	0.132	0.156
K2653	S2655	0	0.001	0	0.001	0
K2653	E2681	0.032	0.053	0.041	0.018	0.025
K2653	Y2683	0.001	0.001	0.001	0.005	0.357
K2653	T2695	0.003	0.001	0	0	0
K2653	T2697	0.028	0.006	0.012	0.024	0.011
N2654	Y2696	0.165	0.163	0.094	0.149	0.188
S2655	N2693	0	0	0	0	0.001
S2655	V2694	0.354	0.285	0.332	0.32	0.304
S2655	T2695	0.036	0.039	0.058	0.071	0.103
T2657	Y2692	0.018	0.009	0.021	0.029	0.026
T2657	N2693	0.058	0.047	0.05	0.023	0.023
S2661	N2689	0.003	0.006	0	0	0.001
T2665	T2665	0.003	0.002	0.005	0.005	0
N2666	M2667	0.001	0	0.002	0	0
N2666	W2710	0.029	0.021	0.011	0.024	0.006
N2666	D2712	0	0	0	0.002	0
H2673	G2674	0	0	0.492	0	0
K2676	K2676	0	0.001	0	0	0
K2676	T2677	0	0.012	0.004	0	0
K2676	E2700	0.001	0.001	0	0	0.003
K2676	K2701	0	0	0	0	0.001
T2677	T2677	0.001	0	0	0	0
T2677	P2678	0.005	0	0	0.004	0.006
T2677	E2700	0.034	0	0	0.046	0.036
T2677	Y2704	0	0	0	0.004	0
K2685	H2686	0.034	0.029	0.026	0.009	0.01
K2685	N2693	0	0.001	0.002	0.006	0.003
H2686	G2688	0	0	0.001	0	0
H2686	V2691	0.003	0	0	0	0
N2689	N2689	0.004	0.004	0.001	0.003	0.002
R2690	Y2692	0.016	0.019	0.021	0.015	0
N2693	T2695	0	0	0.001	0	0
K2699	K2699	0	0	0	0.001	0
K2699	E2700	0.035	0.033	0.287	0.091	0.04
K2701	V2724	0	0.001	0.013	0.002	0
K2701	P2725	0.563	0.511	0.544	0.514	0.569
K2709	G2711	0.001	0.006	0.001	0.006	0
K2709	D2712	0.109	0.126	0.142	0.122	0.071
K2709	S2714	0.002	0.017	0.002	0.002	0.005
S2714	V2715	0.002	0.002	0.001	0.001	0.001
S2714	S2718	0.002	0.002	0.003	0.003	0.004
K2721	V2722	0	0	0	0.001	0.001
K2723	V2724	0.003	0.001	0.003	0.009	0.003
K2723	P2725	0	0	0	0.003	0

## Sheet: Sheet 5 - FLNCd24_HspB7ACD_hete
FLNCd24_HspB7ACD_heterodimer_HspB7ACD
residue1	residue2	WT	T2677D	phosT2677	Y2683E	phosY2683
Y87	S131	0.007	0.007	0.003	0.001	0.003
Y87	Q132	0.337	0.108	0.271	0.266	0.451
R94	R94	0.002	0	0.005	0.002	0.002
R94	D95	0.034	0.003	0.021	0.009	0.01
R94	F96	0	0	0	0.006	0
R94	E148	0	0	0	0	0.001
R94	D149	0.193	0.346	0.168	0.316	0.163
R94	G150	0	0	0.005	0.007	0
R94	S151	0.012	0.007	0.008	0.025	0.001
S97	E99	0.356	0.35	0.235	0.305	0.33
S97	D100	0.317	0.314	0.427	0.28	0.444
T104	T104	0	0	0.002	0	0
T104	E111	0.031	0.014	0.007	0.018	0.015
T105	T105	0	0.001	0	0	0
T105	S106	0	0.002	0	0	0
T105	H109	0.698	0.566	0.557	0.765	0.469
T105	P139	0	0	0	0	0.002
S106	N108	0	0.003	0	0	0
S106	H109	0	0.274	0.012	0.003	0.002
N107	N107	0	0	0.015	0	0
N107	N108	0	0.04	0.395	0	0
N107	E135	0.042	0.012	0.07	0.041	0.016
N108	N108	0.002	0.001	0	0	0.001
N108	H109	0	0.028	0.001	0	0.001
N108	Q132	0	0.022	0	0.002	0.002
N108	L133	0.01	0.014	0.007	0.01	0.003
N108	P134	0	0.003	0	0	0
N108	E135	0.174	0.023	0.226	0.178	0.204
N108	V137	0	0.001	0	0	0
H109	E111	0.032	0.058	0.021	0.165	0.048
H109	Q132	0	0.001	0	0	0
R113	E115	0.042	0.184	0.056	0.064	0.204
R113	T126	0	0.003	0.002	0	0.002
R113	F127	0	0	0.001	0	0.002
K116	L117	0	0.001	0.002	0.001	0.002
K116	N125	0.004	0.003	0.002	0.001	0.003
N125	N125	0.001	0	0	0	0
H129	S131	0.004	0.026	0.01	0.015	0.009
K130	Q132	0.001	0.005	0	0.002	0
S131	Q132	0.019	0.004	0.023	0.017	0.005
Q132	Q132	0	0	0.001	0.001	0.001
Q132	L133	0	0.008	0.001	0.001	0
Q132	E135	0	0.002	0	0	0
T143	T143	0	0	0	0.002	0
T143	R155	0.037	0.003	0.027	0.02	0.01
S144	S144	0	0.001	0	0	0
S144	T153	0.061	0.311	0.089	0.058	0.06
R147	E148	0.028	0.114	0.07	0.015	0.019
R147	D149	0.759	0.785	0.668	1.092	1.158
R147	S151	0.137	0.098	0.119	0.023	0.055
R147	L152	0.004	0	0.001	0.002	0.001
R147	T153	0.006	0.009	0.009	0.003	0
S151	L152	0.005	0.001	0.001	0	0.004
T153	T153	0.001	0.002	0.001	0	0
T153	I154	0	0	0	0.001	0
R157	R158	0.002	0.001	0.004	0.002	0.003
R157	H159	0.002	0.003	0.002	0.007	0.004
R157	P160	0	0.038	0	0.043	0.013
R158	H159	0.012	0.004	0.009	0.006	0.026
R158	P160	0.003	0.011	0.005	0.004	0.028
