# Supplementary material for: Filamin C dimerisation is regulated by HSPB7
Source: Nat Commun. 2025 May 1;16:4090. doi: 10.1038/s41467-025-58889-x (PMC12046049; doi:10.1038/s41467-025-58889-x)
Supplement: Supplementary file 6 — Source data [file 41467_2025_58889_MOESM6_ESM.xlsx]

## Sheet: Guide
	Supplementary spreadsheet containing all source data for the graphs and plots shown in Wang et al "FilaminC dimerisation is regulated by HSPB7"
	Each tab refers to a specific figure (panel), according to its name
	Raw and curated data is deposited with DOI 10.5287/ora-qmrz8mxnz						Link

## Sheet: Figure 3E & Supp Fig 6B
	Data underlying graphs in Figure 3E
	FLNC (+/- HSPB7)	Start	End	Sequence	Max uptake	Mass (Da)	State	Exposure (mins)	z	Center (m/z)	Deuterium uptake
		2668	2681	MMVGVHGPKTPCEE	11	1514.68	Homodimer	0	3	505.896	-0.0094965
		2668	2681	MMVGVHGPKTPCEE	11	1514.68	Homodimer	0	3	505.903	0.0094965
		2668	2681	MMVGVHGPKTPCEE	11	1514.68	Homodimer	0.5	3	506.9	3.00064
		2668	2681	MMVGVHGPKTPCEE	11	1514.68	Homodimer	0.5	3	506.904	3.01264
		2668	2681	MMVGVHGPKTPCEE	11	1514.68	Homodimer	0.5	3	506.896	2.98879
		2668	2681	MMVGVHGPKTPCEE	11	1514.68	Homodimer	1	3	506.962	3.18905
		2668	2681	MMVGVHGPKTPCEE	11	1514.68	Homodimer	1	3	506.991	3.2747
		2668	2681	MMVGVHGPKTPCEE	11	1514.68	Homodimer	1	3	506.978	3.23598
		2668	2681	MMVGVHGPKTPCEE	11	1514.68	Homodimer	8.333	3	507.109	3.62779
		2668	2681	MMVGVHGPKTPCEE	11	1514.68	Homodimer	8.333	3	507.094	3.58374
		2668	2681	MMVGVHGPKTPCEE	11	1514.68	Homodimer	8.333	3	507.123	3.67203
		2668	2681	MMVGVHGPKTPCEE	11	1514.68	Homodimer	16.667	3	507.116	3.64875
		2668	2681	MMVGVHGPKTPCEE	11	1514.68	Homodimer	16.667	3	507.14	3.72291
		2668	2681	MMVGVHGPKTPCEE	11	1514.68	Homodimer	16.667	3	507.089	3.56992
		2668	2681	MMVGVHGPKTPCEE	11	1514.68	Homodimer	83.333	3	507.244	4.03469
		2668	2681	MMVGVHGPKTPCEE	11	1514.68	Homodimer	83.333	3	507.181	3.84594
		2668	2681	MMVGVHGPKTPCEE	11	1514.68	Homodimer	83.333	3	507.224	3.97322
		2668	2681	MMVGVHGPKTPCEE	11	1514.68	Heterodimer (WT)	0.5	3	506.774	2.62513
		2668	2681	MMVGVHGPKTPCEE	11	1514.68	Heterodimer (WT)	0.5	3	506.763	2.59017
		2668	2681	MMVGVHGPKTPCEE	11	1514.68	Heterodimer (WT)	0.5	3	506.778	2.63643
		2668	2681	MMVGVHGPKTPCEE	11	1514.68	Heterodimer (WT)	1	3	506.761	2.58373
		2668	2681	MMVGVHGPKTPCEE	11	1514.68	Heterodimer (WT)	1	3	506.762	2.58784
		2668	2681	MMVGVHGPKTPCEE	11	1514.68	Heterodimer (WT)	1	3	506.762	2.58797
		2668	2681	MMVGVHGPKTPCEE	11	1514.68	Heterodimer (WT)	8.333	3	506.704	2.41438
		2668	2681	MMVGVHGPKTPCEE	11	1514.68	Heterodimer (WT)	8.333	3	506.702	2.40887
		2668	2681	MMVGVHGPKTPCEE	11	1514.68	Heterodimer (WT)	8.333	3	506.712	2.43624
		2668	2681	MMVGVHGPKTPCEE	11	1514.68	Heterodimer (WT)	16.667	3	506.696	2.38869
		2668	2681	MMVGVHGPKTPCEE	11	1514.68	Heterodimer (WT)	16.667	3	506.684	2.35233
		2668	2681	MMVGVHGPKTPCEE	11	1514.68	Heterodimer (WT)	16.667	3	506.699	2.39904
		2668	2681	MMVGVHGPKTPCEE	11	1514.68	Heterodimer (WT)	83.333	3	506.737	2.51284
		2668	2681	MMVGVHGPKTPCEE	11	1514.68	Heterodimer (WT)	83.333	3	506.707	2.42283
		2668	2681	MMVGVHGPKTPCEE	11	1514.68	Heterodimer (WT)	83.333	3	506.725	2.47524
	HSPB7 (+/- FLNC)	101	117	IIVTTSNNHIEVRAEKL	16	1937.08	Monomer	0	4	485.298	0
		101	117	IIVTTSNNHIEVRAEKL	16	1937.08	Monomer	0.5	4	486.849	6.20334
		101	117	IIVTTSNNHIEVRAEKL	16	1937.08	Monomer	0.5	4	486.85	6.2077
		101	117	IIVTTSNNHIEVRAEKL	16	1937.08	Monomer	0.5	4	486.869	6.28581
		101	117	IIVTTSNNHIEVRAEKL	16	1937.08	Monomer	1	4	486.876	6.31238
		101	117	IIVTTSNNHIEVRAEKL	16	1937.08	Monomer	1	4	486.894	6.38266
		101	117	IIVTTSNNHIEVRAEKL	16	1937.08	Monomer	1	4	486.867	6.27763
		101	117	IIVTTSNNHIEVRAEKL	16	1937.08	Monomer	8.333	4	486.977	6.71684
		101	117	IIVTTSNNHIEVRAEKL	16	1937.08	Monomer	8.333	4	486.892	6.3749
		101	117	IIVTTSNNHIEVRAEKL	16	1937.08	Monomer	8.333	4	486.873	6.2989
		101	117	IIVTTSNNHIEVRAEKL	16	1937.08	Monomer	16.667	4	486.816	6.07277
		101	117	IIVTTSNNHIEVRAEKL	16	1937.08	Monomer	16.667	4	486.782	5.93513
		101	117	IIVTTSNNHIEVRAEKL	16	1937.08	Monomer	16.667	4	486.845	6.18997
		101	117	IIVTTSNNHIEVRAEKL	16	1937.08	Monomer	83.333	4	486.854	6.22526
		101	117	IIVTTSNNHIEVRAEKL	16	1937.08	Monomer	83.333	4	486.848	6.20146
		101	117	IIVTTSNNHIEVRAEKL	16	1937.08	Monomer	83.333	4	486.862	6.25628
		101	117	IIVTTSNNHIEVRAEKL	16	1937.08	Heterodimer (WT)	0	4	485.298	0
		101	117	IIVTTSNNHIEVRAEKL	16	1937.08	Heterodimer (WT)	0.5	4	485.767	1.87689
		101	117	IIVTTSNNHIEVRAEKL	16	1937.08	Heterodimer (WT)	0.5	4	485.731	1.7324
		101	117	IIVTTSNNHIEVRAEKL	16	1937.08	Heterodimer (WT)	0.5	4	485.638	1.36159
		101	117	IIVTTSNNHIEVRAEKL	16	1937.08	Heterodimer (WT)	1	4	485.764	1.86543
		101	117	IIVTTSNNHIEVRAEKL	16	1937.08	Heterodimer (WT)	1	4	485.776	1.91222
		101	117	IIVTTSNNHIEVRAEKL	16	1937.08	Heterodimer (WT)	1	4	485.717	1.67419
		101	117	IIVTTSNNHIEVRAEKL	16	1937.08	Heterodimer (WT)	8.333	4	485.848	2.2018
		101	117	IIVTTSNNHIEVRAEKL	16	1937.08	Heterodimer (WT)	8.333	4	485.827	2.11633
		101	117	IIVTTSNNHIEVRAEKL	16	1937.08	Heterodimer (WT)	8.333	4	485.88	2.32765
		101	117	IIVTTSNNHIEVRAEKL	16	1937.08	Heterodimer (WT)	16.667	4	486.281	3.93079
		101	117	IIVTTSNNHIEVRAEKL	16	1937.08	Heterodimer (WT)	16.667	4	486.298	4.00048
		101	117	IIVTTSNNHIEVRAEKL	16	1937.08	Heterodimer (WT)	16.667	4	486.33	4.12883
		101	117	IIVTTSNNHIEVRAEKL	16	1937.08	Heterodimer (WT)	83.333	4	486.829	6.12316
		101	117	IIVTTSNNHIEVRAEKL	16	1937.08	Heterodimer (WT)	83.333	4	486.85	6.20761
		101	117	IIVTTSNNHIEVRAEKL	16	1937.08	Heterodimer (WT)	83.333	4	486.841	6.17391
		101	117	IIVTTSNNHIEVRAEKL	16	1937.08	Heterodimer (T2677D)	0	4	485.298	0
		101	117	IIVTTSNNHIEVRAEKL	16	1937.08	Heterodimer (T2677D)	0.5	4	485.786	1.95102
		101	117	IIVTTSNNHIEVRAEKL	16	1937.08	Heterodimer (T2677D)	0.5	4	485.77	1.88822
		101	117	IIVTTSNNHIEVRAEKL	16	1937.08	Heterodimer (T2677D)	0.5	4	485.782	1.93414
		101	117	IIVTTSNNHIEVRAEKL	16	1937.08	Heterodimer (T2677D)	1	4	485.969	2.68545
		101	117	IIVTTSNNHIEVRAEKL	16	1937.08	Heterodimer (T2677D)	1	4	485.997	2.79524
		101	117	IIVTTSNNHIEVRAEKL	16	1937.08	Heterodimer (T2677D)	1	4	485.967	2.6759
		101	117	IIVTTSNNHIEVRAEKL	16	1937.08	Heterodimer (T2677D)	8.333	4	486.797	5.99717
		101	117	IIVTTSNNHIEVRAEKL	16	1937.08	Heterodimer (T2677D)	8.333	4	486.791	5.97406
		101	117	IIVTTSNNHIEVRAEKL	16	1937.08	Heterodimer (T2677D)	8.333	4	486.767	5.87496
		101	117	IIVTTSNNHIEVRAEKL	16	1937.08	Heterodimer (T2677D)	16.667	4	486.722	5.69646
		101	117	IIVTTSNNHIEVRAEKL	16	1937.08	Heterodimer (T2677D)	16.667	4	486.712	5.65448
		101	117	IIVTTSNNHIEVRAEKL	16	1937.08	Heterodimer (T2677D)	16.667	4	486.773	5.90078
		101	117	IIVTTSNNHIEVRAEKL	16	1937.08	Heterodimer (T2677D)	83.333	4	486.901	6.41068
		101	117	IIVTTSNNHIEVRAEKL	16	1937.08	Heterodimer (T2677D)	83.333	4	486.86	6.2461
		101	117	IIVTTSNNHIEVRAEKL	16	1937.08	Heterodimer (T2677D)	83.333	4	486.87	6.29002
		101	117	IIVTTSNNHIEVRAEKL	16	1937.08	Heterodimer (Y2683E)	0	3	646.713	0
		101	117	IIVTTSNNHIEVRAEKL	16	1937.08	Heterodimer (Y2683E)	0.5	3	647.59	2.63129
		101	117	IIVTTSNNHIEVRAEKL	16	1937.08	Heterodimer (Y2683E)	0.5	3	647.57	2.57063
		101	117	IIVTTSNNHIEVRAEKL	16	1937.08	Heterodimer (Y2683E)	0.5	3	647.568	2.56443
		101	117	IIVTTSNNHIEVRAEKL	16	1937.08	Heterodimer (Y2683E)	1	3	647.613	2.70079
		101	117	IIVTTSNNHIEVRAEKL	16	1937.08	Heterodimer (Y2683E)	1	3	647.593	2.64071
		101	117	IIVTTSNNHIEVRAEKL	16	1937.08	Heterodimer (Y2683E)	1	3	647.582	2.60735
		101	117	IIVTTSNNHIEVRAEKL	16	1937.08	Heterodimer (Y2683E)	1	3	647.597	2.65213
		101	117	IIVTTSNNHIEVRAEKL	16	1937.08	Heterodimer (Y2683E)	8.333	3	647.632	2.75801
		101	117	IIVTTSNNHIEVRAEKL	16	1937.08	Heterodimer (Y2683E)	8.333	3	647.615	2.70762
		101	117	IIVTTSNNHIEVRAEKL	16	1937.08	Heterodimer (Y2683E)	8.333	3	647.626	2.73923
		101	117	IIVTTSNNHIEVRAEKL	16	1937.08	Heterodimer (Y2683E)	16.667	3	647.629	2.74908
		101	117	IIVTTSNNHIEVRAEKL	16	1937.08	Heterodimer (Y2683E)	16.667	3	647.598	2.65507
		101	117	IIVTTSNNHIEVRAEKL	16	1937.08	Heterodimer (Y2683E)	16.667	3	647.669	2.86912
		101	117	IIVTTSNNHIEVRAEKL	16	1937.08	Heterodimer (Y2683E)	83.333	3	647.685	2.91563
		101	117	IIVTTSNNHIEVRAEKL	16	1937.08	Heterodimer (Y2683E)	83.333	3	647.687	2.9224
		101	117	IIVTTSNNHIEVRAEKL	16	1937.08	Heterodimer (Y2683E)	83.333	3	647.742	3.08712

## Sheet: Figure 4B
	Data underlying graphs in Figure 4B
	Homodimerisation
	FLNC (μM)	WT			ave	sd		T2677D			ave	sd		Y2683E			ave	sd
	1	0.835317	0.8088	0.79164	0.811919	0.0179669		0.938086	0.929066	0.92302	0.930057	0.00619048		0.317779	0.310915	0.305941	0.311545	0.00485333
	2	0.902812	0.887548	0.881834	0.890731	0.00885511		0.966417	0.962974	0.955292	0.961561	0.00465036		0.429093	0.416297	0.422499	0.42263	0.00522476
	5	0.923916	0.894654	0.901917	0.906829	0.0124408		0.973283	0.97766	0.967914	0.972952	0.00398565		0.485861	0.530075	0.545785	0.520574	0.0253696
	10	0.930536	0.94688	0.945001	0.940806	0.00730215		0.982994	0.982656	0.980729	0.982126	0.000997653		0.529677	0.56098	0.667601	0.586086	0.0590395
	20	0.96567	0.960892	0.961955	0.962839	0.00204832		0.986631	0.987801	0.986972	0.987135	0.000491305		0.727458	0.688279	0.654051	0.689929	0.029991
	Heterodimerisation
	FLNC (μM)	HSPB7ACD:FLNCd24WT			ave	sd		HSPB7ACD:FLNCd24T2677D			ave	sd		HSPB7ACD:FLNCd24Y2683E			ave	sd
	5	0.954315	0.957672	0.958333	0.956773	0.00175913		0.805907	0.822034	0.815451	0.814464	0.00662071		0.980496	0.979505	0.978373	0.979458	0.000867348
	10	0.984127	0.984	0.980496	0.982874	0.00168253		0.91623	0.902913	0.901478	0.906874	0.00664181		0.99623	0.996271	0.996732	0.996411	0.000227598
	15	0.990213	0.988142	0.988007	0.988787	0.0010096		0.93359	0.939061	0.93591	0.936187	0.0022421		0.996497	0.997408	0.995298	0.996401	0.000864074
	20	0.989484	0.98712	0.98785	0.988151	0.00098834		0.948661	0.955795	0.956221	0.953559	0.00346777		0.996819	0.997034	0.997122	0.996992	0.00012727
	Data are the fraction of dimer equivalents

## Sheet: Figure 6A
	Data underlying graphs in Figure 6A
	FLNC	WT				T2677D				Y2683
	residue	homodimer minimum	homodimer mean	heterodimer minimum	heterodimer mean	homodimer minimum	homodimer mean	heterodimer minimum	heterodimer mean	homodimer minimum	homodimer mean	heterodimer minimum	heterodimer mean
	2633	4.18629	8.8867	3.70999	9.01999	4.79458	8.81817	3.53951	8.9507	4.08407	7.72352	5.31678	10.459
	2634	6.04943	10.375	6.80087	10.3256	6.73581	10.1672	6.10834	10.3627	7.20969	10.7447	7.43159	10.009
	2635	9.02336	11.0524	8.08707	9.7746	9.03524	11.2773	7.45718	9.83785	8.62306	10.9688	7.82634	10.0932
	2636	12.1301	14.648	10.4631	13.1038	11.8759	14.6536	10.362	13.1725	12.2999	14.5483	10.3581	13.6928
	2637	9.3923	13.8549	11.3197	13.2907	11.1578	13.5466	10.536	13.2467	12.0312	13.9242	10.2985	12.5325
	2638	8.36065	11.4079	8.73593	10.5844	7.44473	9.90328	8.68775	10.645	8.95726	11.2371	8.32224	9.91072
	2639	11.7459	13.6854	10.6502	12.921	10.4833	12.8925	11.324	12.9643	11.9742	13.2642	10.9185	12.5592
	2640	8.25595	11.5603	9.17784	11.7053	8.77663	11.6402	9.77453	11.7518	8.97916	11.8353	9.47091	11.398
	2641	12.1846	15.4853	11.406	13.6567	12.4652	15.5733	11.9469	13.7504	11.9156	15.0842	10.2717	13.2709
	2642	13.6142	15.629	12.879	15.2745	13.8191	15.9007	13.9635	15.3726	13.7732	16.0575	13.0293	15.0991
	2643	13.1734	14.8919	14.2786	15.6996	13.1396	15.0674	13.7814	15.7715	13.0714	15.3281	14.2056	15.6593
	2644	9.45384	11.1033	10.3376	12.2491	9.22606	11.2989	10.867	12.2733	9.30775	11.5343	10.6368	12.2983
	2645	8.05103	10.4155	9.46546	11.6086	8.14418	10.7547	9.38577	11.8268	8.36932	10.8563	8.45041	11.5655
	2646	10.2908	12.6742	13.1018	15.1785	10.6722	12.8111	12.6697	14.8795	10.2132	13.0714	12.4413	15.4588
	2647	12.0845	14.1054	12.823	14.5994	12.0208	14.1191	12.074	14.3297	11.9082	14.5108	12.7997	14.9592
	2648	10.0882	12.117	9.6554	11.4103	9.60339	12.0268	9.64134	11.3504	9.78634	12.4673	9.7063	11.7943
	2649	10.9721	13.5143	11.6359	13.1431	9.19884	13.283	11.3154	13.2455	10.3011	13.5204	11.9416	13.4295
	2650	8.68883	11.6665	10.9454	12.5465	8.07073	11.5053	10.9058	12.5863	8.72111	11.5597	10.6983	12.8927
	2651	7.01898	10.0078	11.1874	12.9509	5.41856	9.79467	11.0668	12.6994	6.78267	10.3772	10.9568	13.1336
	2652	8.56292	11.0308	11.2279	13.0334	6.77121	10.4346	11.2283	12.8625	8.6348	11.1944	11.2558	13.0675
	2653	2.29144	6.57473	7.3407	11.0924	1.95934	5.78953	6.94077	11.2959	2.78694	6.42515	6.16466	10.6475
	2654	8.42977	10.1448	9.25519	10.529	7.71107	9.94771	9.03045	10.6686	8.64785	10.9237	9.14168	10.5538
	2655	8.88105	10.7772	9.32627	10.6581	8.29234	10.5725	9.59591	10.6558	8.46744	9.98889	9.24918	10.5555
	2656	6.64055	8.7685	6.03303	7.67649	6.9531	8.77487	6.31503	7.77327	7.13894	8.94141	5.9964	7.65746
	2657	10.1225	11.351	8.28849	9.931	9.52402	11.5589	8.45883	10.0138	9.23346	11.4875	7.61224	9.48767
	2658	7.43135	10.0369	5.85266	7.731	6.55937	9.30994	5.71541	7.75661	7.77668	9.4283	5.36442	7.33837
	2659	8.35001	10.1639	8.84452	10.6616	8.3073	10.3906	8.74162	10.6521	8.03805	9.60782	8.36741	9.92162
	2660	5.3427	7.49135	5.26959	7.94402	3.87004	6.63631	5.06241	7.87164	5.49219	7.28279	4.71376	6.40952
	2661	6.86823	8.97764	6.5243	9.74005	6.58854	9.3955	6.06364	9.57604	6.82412	9.2344	5.65679	7.52807
	2662	9.40014	11.7503	9.06932	11.6456	9.56448	11.8419	8.43955	11.5072	9.6021	11.9209	8.11329	10.0493
	2663	6.87094	9.03185	6.94666	8.77239	7.37472	9.08589	5.1571	8.71547	7.46875	9.19593	5.35916	8.05823
	2664	4.63776	7.08788	4.18227	6.32254	5.06458	7.07917	3.65314	6.3409	5.65041	7.21594	3.30351	5.95682
	2665	1.78215	2.73621	1.46268	2.35318	1.5159	2.95677	1.49823	2.45125	1.7784	2.8211	1.51551	2.46785
	2666	2.04173	3.07722	1.9439	3.29173	1.87689	3.01646	1.76305	3.20194	1.89843	3.0961	1.95426	2.95576
	2667	1.84431	2.25615	1.72541	2.41711	1.77976	2.22635	1.7568	2.42336	1.81412	2.25507	1.85147	2.44653
	2668	1.98523	3.1169	1.6747	2.02736	1.71351	2.59546	1.64929	2.00589	2.02517	3.07336	1.6631	2.05448
	2669	1.81581	2.4896	1.65417	2.29058	1.81877	2.32854	1.56567	2.2954	1.79672	2.4624	1.61593	2.27121
	2670	1.76337	2.622	1.59217	2.10874	1.6657	2.27923	1.69868	2.16896	1.75053	2.60951	1.5547	2.03013
	2671	1.86861	2.48376	1.76835	2.31984	1.86798	2.42701	1.78691	2.32474	1.86284	2.46254	1.73939	2.30463
	2672	1.8425	2.61329	1.4312	1.78404	1.761	2.61849	1.4496	1.77412	1.72816	2.64375	1.51736	1.97225
	2673	1.63618	2.25262	1.61683	2.50567	1.77464	2.23735	1.75862	2.60652	1.76096	2.27665	1.73442	2.48406
	2674	2.86546	5.38088	1.61952	1.89773	2.24947	5.37987	1.95668	4.18216	2.69525	5.53381	1.63405	1.9172
	2675	2.12525	5.33535	3.39236	4.01855	2.1381	4.68412	3.9676	5.77288	1.99711	5.50555	3.38481	4.04067
	2676	1.6461	5.26062	1.64369	3.07916	1.54521	2.80297	1.59739	2.64938	1.7363	5.32622	1.62676	3.24738
	2677	1.9349	5.16882	1.95632	2.88871	1.68215	5.12667	1.84416	2.92475	1.61492	4.89299	1.90057	2.83286
	2678	1.67831	2.86769	1.69705	2.32372	1.64647	2.69794	1.66697	2.28145	1.71099	2.94545	1.58221	2.29452
	2679	1.99474	3.0326	1.64048	2.12831	1.56206	3.11975	1.6304	2.16982	1.71298	2.9881	1.55531	2.4525
	2680	1.59677	2.08139	2.60493	6.16924	1.5975	2.01628	3.98793	6.19283	1.59894	2.22888	2.95459	6.20783
	2681	1.47349	2.27028	1.61457	5.05984	1.47475	2.11653	1.85173	5.21139	1.63648	2.21783	1.63577	5.37908
	2682	1.67165	1.94201	1.65461	2.41568	1.63385	1.92637	1.78038	2.38162	1.6904	2.00019	1.55266	2.51243
	2683	1.48473	1.88466	1.8531	2.84864	1.49547	2.08152	1.82445	3.0444	1.8593	2.19012	1.58491	2.89258
	2684	1.63961	1.96708	1.65559	2.2796	1.65771	1.94498	1.59966	2.2785	1.64425	1.96932	1.62107	2.24444
	2685	1.58294	2.13325	1.62743	3.68417	1.59843	2.32165	1.601	3.63426	1.60962	2.221	1.63407	3.44219
	2686	1.63119	2.02989	1.64964	3.00249	1.63174	2.16022	1.66435	2.91439	1.63779	2.54334	1.62166	2.64601
	2687	3.14016	5.57465	2.9253	6.59212	4.63151	6.33098	2.27171	6.53459	2.26097	5.46689	2.86986	6.25455
	2688	3.16717	5.79996	2.0928	5.6841	3.45232	6.90829	2.22043	5.69469	2.63281	5.29791	2.0226	5.02895
	2689	2.21814	6.15376	1.91615	7.10864	1.87184	5.18725	1.73846	7.12929	1.6805	5.82233	1.56146	3.59594
	2690	2.16888	4.182	1.5594	3.48213	1.69062	2.77874	1.62369	3.27625	2.15935	4.20839	1.57896	2.40857
	2691	3.95162	6.44673	4.52467	6.90061	4.93892	7.48396	5.25918	6.85078	3.5699	5.77317	4.56078	6.34445
	2692	1.65138	2.96237	1.80476	2.58153	1.62114	2.77087	1.70747	2.56101	1.69684	2.68038	1.64076	2.54409
	2693	5.80503	6.70135	4.09026	6.02341	5.76649	6.78386	4.01588	6.0191	5.1556	6.46945	3.54042	5.58406
	2694	5.61736	6.672	3.2984	5.14784	5.16998	6.67164	3.78528	5.14146	5.16268	6.68848	3.51967	4.99943
	2695	4.93057	6.08205	5.03342	6.17248	4.42135	6.04947	5.02294	6.1746	4.89283	6.40632	4.98926	6.1778
	2696	5.02076	6.65127	5.12174	6.46309	4.37408	6.6317	5.03352	6.56319	5.33888	6.73993	5.09837	6.56512
	2697	3.89145	6.41094	6.1213	7.38249	4.04064	6.40864	6.28255	7.27632	3.60829	6.14608	5.884	7.46439
	2698	6.12906	7.76232	5.06115	6.53224	6.0915	7.99441	5.81035	7.12487	5.51482	7.55751	5.38218	7.0238
	2699	1.71571	3.45687	4.6715	8.81616	1.68076	2.42909	4.21841	6.72881	1.6552	3.62924	3.65302	9.06336
	2700	5.18849	8.92585	6.08707	8.05459	6.42688	9.06943	7.00799	8.99966	5.44512	8.65712	5.54136	7.95307
	2701	9.83484	13.0536	8.5648	9.99354	9.49096	12.364	9.57099	12.4367	9.75885	12.7849	8.02601	10.0443
	2702	9.59069	12.5295	7.99956	9.50764	8.59553	11.929	8.78428	11.5452	9.37582	12.6222	7.64457	9.50821
	2703	7.90658	9.4733	5.87596	7.14824	7.07581	9.24924	6.88159	9.61819	6.9775	9.52686	5.55699	7.19584
	2704	4.88681	6.50554	3.73679	5.18064	4.90147	6.38882	3.85458	5.07499	5.05477	6.66775	3.75871	5.70893
	2705	1.93454	3.14509	2.36569	4.94693	1.96652	3.22923	2.3305	5.21121	1.91378	3.23377	2.2063	4.56822
	2706	1.95572	3.7176	4.95217	6.39856	2.12004	4.03206	5.0441	6.56951	2.05931	3.97142	3.96712	6.54216
	2707	1.85226	2.3997	1.93506	2.38321	1.87086	2.45612	1.90736	2.49876	1.86349	2.43216	1.87374	2.51888
	2708	2.75089	4.93091	4.29218	5.71981	2.66299	4.93196	4.61402	5.95214	2.48449	4.83859	4.40103	6.36796
	2709	1.64383	2.83622	1.6055	1.95631	1.62792	3.05175	1.60946	1.99636	1.63802	2.81121	1.53686	2.03128
	2710	3.08882	5.44586	2.5939	5.04006	2.08938	4.0386	2.19568	4.93204	2.95128	5.55443	2.06802	3.71226
	2711	2.68421	5.38596	2.24125	4.34769	3.16208	5.8182	1.8172	4.31775	2.96488	5.31726	1.52143	3.96409
	2712	1.63215	3.70769	1.49071	2.36803	1.62434	4.6138	1.46531	2.18091	1.61727	3.61989	1.49042	2.47752
	2713	4.616	6.77299	3.95411	5.27579	5.23447	7.29727	3.73235	5.53313	4.8184	6.70193	3.45296	5.6566
	2714	3.24105	6.46644	2.05637	3.76843	3.42293	6.67424	1.82489	3.92033	3.48175	6.41788	2.1553	4.81063
	2715	6.04544	8.19319	5.55364	7.51548	6.07921	8.32997	5.25568	7.67712	5.98587	8.12217	5.90728	8.45485
	2716	10.2755	12.3217	8.71599	10.489	10.3705	12.4361	8.61261	10.6134	10.1475	12.2581	8.49858	11.2823
	2717	8.74059	10.5088	7.27736	8.78985	8.2572	10.7726	7.47523	8.91737	8.05527	10.5115	7.12407	9.13232
	2718	5.06973	6.7236	3.14192	4.71021	5.00175	6.70427	3.14028	4.69555	4.70171	6.74947	3.06077	5.35187
	2719	2.61352	5.22708	1.99387	2.96089	2.361	5.36082	2.02499	3.17247	2.09421	5.09474	1.90181	3.04047
	2720	5.14774	6.53289	5.66626	7.11506	5.08758	6.84562	5.73992	7.23178	4.79034	6.65017	5.31435	7.21036
	2721	6.07339	8.42619	5.98633	9.43368	5.73325	8.671	5.72972	9.82404	5.39642	8.45967	4.99051	9.08825
	2722	6.42078	8.4547	8.39703	10.2825	6.45892	8.50837	8.24318	10.1337	5.70443	8.62722	7.77135	10.6803
	2723	10.0461	12.4633	10.8401	12.355	10.4892	12.4601	11.6182	13.8966	9.3882	12.5598	10.7926	12.4356
	2724	9.65938	12.2515	8.73331	10.4256	9.95448	11.9329	9.37945	11.0493	9.93097	12.4185	8.99777	10.9675
	2725	15.0021	16.9203	14.1896	15.5086	14.8891	16.7616	14.5884	16.2271	13.7814	17.055	14.1232	15.587
		Data are the distances in Angstrom

## Sheet: Supp Figure 1
	Data points in Supplementary Figure 1
		Saline	Iso/PE		Sham	TAC		WT	MLP KO
		0.604	0.531		0.415	0.813		0.377	0.763
		0.582	0.623		0.491	0.8		0.428	0.779
		0.574	0.616		0.342	0.768		0.537	0.748
		0.572	0.596		0.395	0.832		0.495	0.681
	Mean	0.583	0.5915		0.41075	0.80325		0.45925	0.74275
	SD	0.0146515	0.0419245		0.0617326	0.0269243		0.0708631	0.0430687
	Measurement of co-localisation of HSPB7 and FLNC. Data presented are the Pearson's coefficients obtained using JACoP in ImageJ

## Sheet: Supp Figure 2D
	Data underlying graphs in Supplementary Figure 2D
	ACD concentration (μM)	Data/ process	Raw Data (340) 1 - 0 h	Raw Data (340) 2 - 0 h 1 min	Raw Data (340) 3 - 0 h 3 min	Raw Data (340) 4 - 0 h 4 min	Raw Data (340) 5 - 0 h 6 min	Raw Data (340) 6 - 0 h 7 min	Raw Data (340) 7 - 0 h 9 min	Raw Data (340) 8 - 0 h 11 min	Raw Data (340) 9 - 0 h 12 min	Raw Data (340) 10 - 0 h 14 min	Raw Data (340) 11 - 0 h 15 min	Raw Data (340) 12 - 0 h 17 min	Raw Data (340) 13 - 0 h 19 min	Raw Data (340) 14 - 0 h 20 min	Raw Data (340) 15 - 0 h 22 min	Raw Data (340) 16 - 0 h 24 min	Raw Data (340) 17 - 0 h 25 min	Raw Data (340) 18 - 0 h 27 min	Raw Data (340) 19 - 0 h 28 min	Raw Data (340) 20 - 0 h 30 min	Raw Data (340) 21 - 0 h 31 min	Raw Data (340) 22 - 0 h 33 min	Raw Data (340) 23 - 0 h 35 min	Raw Data (340) 24 - 0 h 36 min	Raw Data (340) 25 - 0 h 38 min	Raw Data (340) 26 - 0 h 39 min	Raw Data (340) 27 - 0 h 41 min	Raw Data (340) 28 - 0 h 43 min	Raw Data (340) 29 - 0 h 44 min	Raw Data (340) 30 - 0 h 46 min	Raw Data (340) 31 - 0 h 48 min	Raw Data (340) 32 - 0 h 49 min	Raw Data (340) 33 - 0 h 51 min	Raw Data (340) 34 - 0 h 52 min	Raw Data (340) 35 - 0 h 54 min	Raw Data (340) 36 - 0 h 56 min	Raw Data (340) 37 - 0 h 57 min	Raw Data (340) 38 - 0 h 59 min	Raw Data (340) 39 - 1 h	Raw Data (340) 40 - 1 h 2 min	Raw Data (340) 41 - 1 h 3 min	Raw Data (340) 42 - 1 h 5 min	Raw Data (340) 43 - 1 h 7 min	Raw Data (340) 44 - 1 h 8 min	Raw Data (340) 45 - 1 h 10 min	Raw Data (340) 46 - 1 h 11 min	Raw Data (340) 47 - 1 h 13 min
	0.25	1	0.2023	0.2065	0.2073	0.2077	0.2093	0.2079	0.2103	0.2115	0.2094	0.2132	0.2118	0.2113	0.2121	0.2123	0.2143	0.2172	0.2227	0.2271	0.2343	0.2395	0.2448	0.2545	0.2643	0.2714	0.2821	0.2916	0.3007	0.3114	0.3194	0.3325	0.3413	0.3497	0.3607	0.3695	0.3782	0.3877	0.3963	0.4075	0.4156	0.4231	0.4321	0.4389	0.447	0.4577	0.4655	0.4733	0.4826
		2	0.2013	0.2039	0.2075	0.2094	0.2082	0.2078	0.2098	0.2106	0.2094	0.2116	0.2103	0.2123	0.2139	0.2127	0.2135	0.2161	0.2201	0.2229	0.228	0.233	0.2382	0.2466	0.2548	0.2618	0.2715	0.2825	0.2912	0.3012	0.3106	0.3215	0.3325	0.3408	0.3523	0.3625	0.3719	0.383	0.3915	0.401	0.408	0.4185	0.4292	0.4344	0.4438	0.4518	0.4598	0.4698	0.4738
		3	0.2054	0.2083	0.2111	0.2114	0.2134	0.2139	0.2145	0.2166	0.2155	0.2175	0.2171	0.2172	0.2176	0.2175	0.2187	0.2192	0.223	0.2258	0.2292	0.233	0.2394	0.2462	0.2535	0.2608	0.2715	0.281	0.2899	0.2998	0.3088	0.3222	0.3315	0.3417	0.3509	0.3614	0.3703	0.3814	0.3905	0.3998	0.4073	0.416	0.4245	0.4332	0.44	0.4481	0.4545	0.4635	0.4719
		normal1	0.00529538	0.0051299	0.00711567	0.00810856	0.0120801	0.008605	0.0145623	0.017541	0.0123283	0.0217607	0.0182856	0.0170445	0.0190303	0.0195267	0.0244911	0.0316896	0.0453417	0.0562634	0.0741354	0.0870429	0.100199	0.124276	0.148602	0.166225	0.192785	0.216366	0.238954	0.265514	0.285372	0.317888	0.339732	0.360582	0.387887	0.40973	0.431326	0.454907	0.476254	0.504054	0.52416	0.542777	0.565117	0.581996	0.602102	0.628661	0.648023	0.667384	0.690468
		normal2	0.00777759	0.00132385	0.00761211	0.0123283	0.00934966	0.00835678	0.0133212	0.015307	0.0123283	0.0177892	0.0145623	0.0195267	0.0234983	0.0205196	0.0225054	0.0289591	0.038888	0.0458382	0.0584974	0.0709085	0.083816	0.104667	0.125021	0.142396	0.166474	0.193778	0.215373	0.240195	0.263528	0.290584	0.317888	0.338491	0.367036	0.392355	0.415688	0.44324	0.464339	0.48792	0.505295	0.531359	0.557918	0.570826	0.594159	0.614016	0.633874	0.658696	0.668625
		normal3	0.00239947	0.00959788	0.0165481	0.0172927	0.0222572	0.0234983	0.0249876	0.0302002	0.0274698	0.0324342	0.0314413	0.0316896	0.0326824	0.0324342	0.0354129	0.036654	0.0460864	0.0530366	0.0614761	0.0709085	0.0867946	0.103674	0.121794	0.139914	0.166474	0.190055	0.212146	0.23672	0.25906	0.292322	0.315406	0.340725	0.363561	0.389624	0.411716	0.439269	0.461857	0.484941	0.503558	0.525153	0.546252	0.567847	0.584726	0.604832	0.620718	0.643058	0.663909
		Mean	0.00515748	0.00535054	0.0104253	0.0125765	0.0145623	0.0134867	0.0176237	0.0210161	0.0173755	0.0239947	0.0214298	0.0227536	0.0250703	0.0241602	0.0274698	0.0324342	0.0434387	0.0517127	0.064703	0.0762866	0.0902697	0.110872	0.131805	0.149512	0.175244	0.200066	0.222158	0.247476	0.26932	0.300265	0.324342	0.346599	0.372828	0.397236	0.419576	0.445805	0.467483	0.492305	0.511004	0.533096	0.556429	0.573556	0.593662	0.615837	0.634205	0.656379	0.674334
		STD	0.00219777	0.00338146	0.00433421	0.00375353	0.00555409	0.00707998	0.00523165	0.00655792	0.00713776	0.00618398	0.00724061	0.00639942	0.00568324	0.00586465	0.00567481	0.00318524	0.00323217	0.00435783	0.00677966	0.00760582	0.00712529	0.00948668	0.0119496	0.0118616	0.0124033	0.0116255	0.0119496	0.012833	0.0114958	0.012482	0.0109292	0.00992953	0.0107422	0.00890449	0.00846463	0.00663679	0.00628391	0.00839641	0.0093295	0.00729899	0.00777319	0.00609028	0.00710219	0.00981302	0.0111494	0.0100651	0.01157
	0.5	1	0.2013	0.2057	0.2066	0.2086	0.2107	0.2117	0.2126	0.2123	0.2124	0.2139	0.214	0.2139	0.2166	0.2176	0.2326	0.2423	0.2551	0.2637	0.2741	0.2833	0.2925	0.3033	0.3134	0.3232	0.3322	0.3448	0.3541	0.3657	0.3735	0.386	0.3938	0.4032	0.4138	0.422	0.4296	0.4432	0.4524	0.4628	0.469	0.4776	0.4873	0.4951	0.5048	0.5135	0.521	0.5287	0.5412
		2	0.205	0.2079	0.2108	0.2121	0.2166	0.2158	0.218	0.2192	0.2178	0.2185	0.2191	0.2197	0.2212	0.2205	0.2232	0.2328	0.2473	0.2581	0.268	0.2777	0.2851	0.2968	0.3081	0.3164	0.327	0.3375	0.3485	0.3613	0.3701	0.3838	0.3937	0.4031	0.4155	0.4257	0.4331	0.4459	0.4534	0.4638	0.4705	0.4819	0.4938	0.5013	0.5109	0.5219	0.5292	0.5372	0.5455
		3	0.2072	0.2125	0.2169	0.218	0.2213	0.2216	0.2236	0.225	0.225	0.2273	0.2264	0.2268	0.2285	0.2273	0.2299	0.2319	0.2453	0.2575	0.2675	0.2775	0.2883	0.2977	0.31	0.3188	0.3279	0.3395	0.3529	0.3635	0.3725	0.3857	0.395	0.402	0.4154	0.4256	0.4336	0.4437	0.4554	0.4634	0.472	0.4831	0.4948	0.5011	0.5121	0.523	0.5299	0.5418	0.5516
		normal1	0.00777759	0.00314413	0.00537812	0.0103425	0.0155552	0.0180374	0.0202714	0.0195267	0.0197749	0.0234983	0.0237465	0.0234983	0.0302002	0.0326824	0.0699156	0.093993	0.125765	0.147112	0.172927	0.195764	0.2186	0.245408	0.270478	0.294804	0.317144	0.34842	0.371504	0.400298	0.419659	0.450687	0.470048	0.493381	0.519692	0.540046	0.558911	0.592669	0.615506	0.641321	0.65671	0.678057	0.702135	0.721496	0.745573	0.767169	0.785785	0.804898	0.835926
		normal2	0.00140659	0.008605	0.0158034	0.0190303	0.0302002	0.0282145	0.0336753	0.036654	0.0331789	0.0349164	0.0364058	0.0378951	0.0416184	0.0398809	0.0465828	0.070412	0.106404	0.133212	0.157786	0.181863	0.200232	0.229274	0.257323	0.277925	0.304236	0.3303	0.357604	0.389376	0.41122	0.445226	0.4698	0.493133	0.523912	0.549231	0.567599	0.599371	0.617988	0.643803	0.660434	0.688731	0.718269	0.736886	0.760715	0.788019	0.806139	0.825997	0.846599
		normal3	0.00686745	0.0200232	0.0309449	0.0336753	0.0418666	0.0426113	0.0475757	0.0510508	0.0510508	0.0567599	0.0545259	0.0555188	0.0597385	0.0567599	0.0632136	0.0681781	0.10144	0.131723	0.156545	0.181367	0.208175	0.231508	0.262039	0.283882	0.30647	0.335264	0.368526	0.394837	0.417177	0.449942	0.473027	0.490402	0.523664	0.548982	0.56884	0.59391	0.622952	0.64281	0.664157	0.691709	0.720751	0.736389	0.763694	0.79075	0.807877	0.837415	0.861741
		Mean	0.00535054	0.0105908	0.0173755	0.0210161	0.0292073	0.029621	0.0338408	0.0357438	0.0346682	0.0383915	0.038226	0.0389707	0.0438524	0.0431077	0.059904	0.0775277	0.111203	0.137349	0.162419	0.186331	0.209002	0.235396	0.26328	0.285537	0.309283	0.337994	0.365878	0.394837	0.416019	0.448618	0.470958	0.492305	0.522423	0.546086	0.565117	0.595317	0.618815	0.642644	0.660434	0.686166	0.713718	0.73159	0.756661	0.781979	0.799934	0.82277	0.848089
		STD	0.00281344	0.00703244	0.0104966	0.0096285	0.0107645	0.0100814	0.0111476	0.0128857	0.0128117	0.0137995	0.0126314	0.0130944	0.012162	0.0100909	0.00980883	0.0116784	0.0104947	0.00693046	0.00744755	0.00667279	0.00752164	0.00713776	0.00544203	0.00698948	0.00563243	0.00764532	0.00597566	0.00445878	0.00354144	0.00241794	0.00146616	0.00134945	0.00193336	0.00427216	0.00441713	0.00291124	0.00309586	0.00102009	0.00304007	0.00586115	0.00825333	0.00714064	0.00793359	0.0105318	0.0100297	0.0134697	0.0105914
	1	1	0.1995	0.1987	0.1983	0.1971	0.2	0.1989	0.1982	0.1983	0.1977	0.1984	0.1971	0.1976	0.1986	0.1983	0.1996	0.1996	0.2041	0.2067	0.2122	0.2164	0.2206	0.2298	0.2368	0.2437	0.2526	0.262	0.2711	0.2814	0.2887	0.3009	0.3114	0.3204	0.3308	0.3402	0.3495	0.3619	0.3716	0.3804	0.3885	0.3975	0.4076	0.4145	0.4247	0.4331	0.4404	0.4486	0.4555
		2	0.2053	0.2111	0.2136	0.2163	0.2172	0.217	0.2189	0.2193	0.2195	0.2222	0.221	0.2213	0.2238	0.2221	0.2232	0.2248	0.2271	0.2312	0.2343	0.2371	0.2417	0.2488	0.2556	0.2645	0.2737	0.2833	0.2941	0.3056	0.3148	0.3289	0.3407	0.3522	0.3649	0.3757	0.3863	0.3989	0.4098	0.4208	0.43	0.444	0.4522	0.4617	0.4721	0.4807	0.4884	0.4999	0.5081
		3	0.208	0.2125	0.2147	0.2156	0.2194	0.218	0.2195	0.2204	0.2187	0.2212	0.2194	0.2198	0.222	0.2202	0.2217	0.2221	0.2254	0.2285	0.2309	0.2331	0.2379	0.2428	0.2499	0.2563	0.2655	0.2749	0.285	0.2936	0.3016	0.3166	0.3263	0.3376	0.3488	0.3587	0.3683	0.3802	0.3917	0.4005	0.4099	0.4201	0.4289	0.438	0.4477	0.4567	0.4652	0.4751	0.4836
		normal1	0.0122456	0.0142313	0.0152242	0.0182029	0.0110045	0.0137349	0.0154724	0.0152242	0.0167136	0.014976	0.0182029	0.0169618	0.0144796	0.0152242	0.0119974	0.0119974	0.000827404	0.00562634	0.0192785	0.0297038	0.0401291	0.0629654	0.0803409	0.0974681	0.11956	0.142893	0.165481	0.191047	0.209168	0.239451	0.265514	0.287854	0.313669	0.337001	0.360086	0.390865	0.414943	0.436786	0.456892	0.479232	0.504302	0.52143	0.546748	0.567599	0.585719	0.606073	0.6232
		normal2	0.00215125	0.0165481	0.0227536	0.0294556	0.0316896	0.0311931	0.0359093	0.0369022	0.0373986	0.0441006	0.041122	0.0418666	0.0480721	0.0438524	0.0465828	0.0505544	0.0562634	0.0664405	0.0741354	0.0810856	0.0925037	0.110127	0.127006	0.149098	0.171934	0.195764	0.222572	0.251117	0.273953	0.308953	0.338243	0.366788	0.398312	0.42512	0.451431	0.482707	0.509763	0.537068	0.559904	0.594655	0.615009	0.63859	0.664405	0.685752	0.704865	0.733411	0.753765
		normal3	0.00885322	0.0200232	0.025484	0.027718	0.0371504	0.0336753	0.0373986	0.0396326	0.0354129	0.0416184	0.0371504	0.0381433	0.0436042	0.0391362	0.0428595	0.0438524	0.0520437	0.0597385	0.0656958	0.0711567	0.0830713	0.0952342	0.112858	0.128744	0.15158	0.174913	0.199983	0.22133	0.241188	0.278421	0.302499	0.330548	0.358349	0.382922	0.406752	0.43629	0.464835	0.486679	0.510012	0.53533	0.557174	0.579762	0.603839	0.626179	0.647278	0.671852	0.692951
		Mean	0.00775001	0.0169342	0.021154	0.0251255	0.0266148	0.0262011	0.0295935	0.0305864	0.0298417	0.033565	0.0321584	0.0323239	0.0353853	0.0327376	0.0338132	0.035468	0.0363782	0.0439351	0.0530366	0.0606487	0.0719014	0.0894423	0.106735	0.125103	0.147692	0.17119	0.196012	0.221165	0.241436	0.275608	0.302085	0.328396	0.356776	0.381681	0.40609	0.436621	0.463181	0.486844	0.508936	0.536406	0.558828	0.579927	0.604998	0.62651	0.645954	0.670445	0.689972
		STD	0.00419417	0.00238021	0.00433859	0.00494615	0.0112611	0.008873	0.0100036	0.0109197	0.00931833	0.0131834	0.0100004	0.0109685	0.0148947	0.0125326	0.0155009	0.0168203	0.0251972	0.0272262	0.0241179	0.0222536	0.022794	0.0196846	0.0195369	0.0212345	0.021558	0.0217445	0.0234758	0.0245236	0.0264492	0.0284437	0.0296928	0.0322607	0.0345734	0.0359849	0.0372945	0.037495	0.038728	0.0409398	0.0420612	0.0471273	0.0452109	0.0478307	0.0480402	0.0482364	0.0486502	0.0519948	0.0533442
	2	1	0.2047	0.2103	0.212	0.2141	0.2148	0.2152	0.2178	0.218	0.2173	0.2183	0.2176	0.217	0.2187	0.2182	0.2235	0.2397	0.253	0.2642	0.2734	0.2818	0.2913	0.3041	0.3146	0.3241	0.3364	0.3474	0.3571	0.3714	0.3803	0.3936	0.4064	0.4158	0.4282	0.4412	0.4491	0.4605	0.4699	0.4793	0.4872	0.4972	0.5045	0.5134	0.5254	0.5343	0.5407	0.5521	0.5593
		2	0.2127	0.2194	0.2218	0.2213	0.224	0.2249	0.2274	0.2299	0.2259	0.2287	0.2284	0.2282	0.2298	0.2308	0.2304	0.2327	0.2344	0.2371	0.2399	0.246	0.2548	0.2679	0.2804	0.2896	0.3013	0.3147	0.3268	0.3394	0.3518	0.3648	0.3787	0.3907	0.4016	0.4137	0.4241	0.4378	0.4479	0.4579	0.4683	0.4783	0.4897	0.4971	0.5079	0.5183	0.5277	0.5352	0.5432
		3	0.2672	0.2681	0.265	0.2635	0.2644	0.2599	0.2604	0.2598	0.2532	0.255	0.2529	0.2514	0.2554	0.2512	0.2504	0.2489	0.2514	0.2551	0.2569	0.2592	0.2621	0.2656	0.271	0.277	0.2858	0.2942	0.3026	0.3094	0.3214	0.3313	0.3442	0.3499	0.3629	0.3736	0.3821	0.3944	0.4041	0.4145	0.4207	0.4302	0.4401	0.4444	0.457	0.4656	0.4722	0.4801	0.4869
		normal1	0.000661923	0.0145623	0.0187821	0.0239947	0.0257323	0.0267251	0.0331789	0.0336753	0.0319378	0.03442	0.0326824	0.0311931	0.0354129	0.0341718	0.0473275	0.0875393	0.120553	0.148353	0.17119	0.19204	0.215621	0.247394	0.273457	0.297038	0.327569	0.354873	0.378951	0.414446	0.436538	0.469552	0.501324	0.524657	0.555436	0.587705	0.607314	0.635611	0.658944	0.682277	0.701886	0.726709	0.744829	0.76692	0.796707	0.818799	0.834685	0.862982	0.880854
		normal2	0.0205196	0.0371504	0.0431077	0.0418666	0.0485686	0.0508026	0.0570081	0.0632136	0.0532848	0.060235	0.0594903	0.0589939	0.0629654	0.0654476	0.0644547	0.0701638	0.0743836	0.0810856	0.0880357	0.103177	0.125021	0.157538	0.188565	0.211402	0.240443	0.273705	0.30374	0.335016	0.365795	0.398064	0.432567	0.462353	0.489409	0.519444	0.545259	0.579265	0.604336	0.629158	0.654973	0.679795	0.708092	0.72646	0.753268	0.779083	0.802416	0.821033	0.84089
		normal3	0.1558	0.158034	0.150339	0.146616	0.14885	0.13768	0.138921	0.137432	0.121049	0.125517	0.120304	0.116581	0.12651	0.116085	0.114099	0.110376	0.116581	0.125765	0.130233	0.135942	0.143141	0.151829	0.165233	0.180126	0.201969	0.22282	0.24367	0.260549	0.290336	0.31491	0.34693	0.361079	0.393348	0.419907	0.441006	0.471537	0.495615	0.52143	0.536819	0.5604	0.584974	0.595648	0.626924	0.648271	0.664653	0.684263	0.701142
		Mean	0.0589939	0.0699156	0.070743	0.0708257	0.0743836	0.0717359	0.0763694	0.0781069	0.0687572	0.0733907	0.0708257	0.0689227	0.0749628	0.0719014	0.0752937	0.0893596	0.103839	0.118401	0.12982	0.14372	0.161261	0.185587	0.209085	0.229522	0.256661	0.283799	0.308787	0.336671	0.364223	0.394175	0.42694	0.449363	0.479398	0.509019	0.531193	0.562138	0.586298	0.610955	0.631226	0.655635	0.679298	0.696343	0.725633	0.748718	0.767251	0.789426	0.807629
		STD	0.0689307	0.0629879	0.0571525	0.0540861	0.0534746	0.0476543	0.0452879	0.0436479	0.0379891	0.038336	0.0366586	0.0355595	0.0381455	0.0337508	0.0283163	0.0164668	0.0208912	0.0279513	0.0339488	0.0366927	0.039144	0.0437663	0.0465039	0.0494191	0.0525425	0.0543811	0.0553432	0.0628391	0.0596972	0.0631921	0.0631563	0.0674091	0.0665499	0.0688985	0.0686196	0.068069	0.0678878	0.0669152	0.0694488	0.0700114	0.0683626	0.0730929	0.0720156	0.0728537	0.0737342	0.0763081	0.0770448
	4	1	0.2067	0.2104	0.2112	0.2124	0.2143	0.2125	0.2153	0.2152	0.2137	0.2147	0.2142	0.2159	0.2166	0.2166	0.2173	0.2197	0.2246	0.2281	0.2328	0.2373	0.2441	0.2529	0.2641	0.2722	0.283	0.2955	0.3065	0.317	0.3287	0.3411	0.3534	0.366	0.3772	0.3883	0.3988	0.4104	0.4188	0.4306	0.4401	0.45	0.4608	0.4685	0.4773	0.4885	0.4964	0.5044	0.512
		2	0.2077	0.2127	0.2131	0.2145	0.2159	0.2157	0.2153	0.217	0.2156	0.2163	0.2159	0.2155	0.2158	0.2157	0.2151	0.2178	0.221	0.2234	0.2268	0.2297	0.2342	0.2423	0.2497	0.2573	0.2669	0.2773	0.2876	0.2987	0.3093	0.3238	0.3363	0.347	0.3584	0.3706	0.381	0.3934	0.4043	0.4172	0.4278	0.4376	0.4475	0.4559	0.4682	0.4778	0.4865	0.4965	0.5059
		3	0.2119	0.2147	0.2169	0.2175	0.2189	0.218	0.2191	0.2199	0.2189	0.2203	0.2192	0.2178	0.2198	0.2182	0.2196	0.2202	0.2236	0.2258	0.2271	0.2303	0.2339	0.24	0.2478	0.2532	0.2623	0.2728	0.2823	0.293	0.3031	0.3176	0.328	0.3387	0.3517	0.3617	0.375	0.3864	0.3963	0.4082	0.4176	0.4286	0.4388	0.447	0.4583	0.4676	0.4764	0.4855	0.4937
		normal1	0.00562634	0.0148105	0.0167963	0.0197749	0.0244911	0.0200232	0.0269734	0.0267251	0.0230018	0.025484	0.0242429	0.0284627	0.0302002	0.0302002	0.0319378	0.0378951	0.0500579	0.0587457	0.070412	0.081582	0.098461	0.120304	0.148105	0.168211	0.195019	0.226047	0.253351	0.279414	0.308456	0.339235	0.369767	0.401043	0.428843	0.456396	0.482459	0.511253	0.532103	0.561393	0.584974	0.609548	0.636356	0.655469	0.677313	0.705113	0.724723	0.744581	0.763445
		normal2	0.00810856	0.0205196	0.0215125	0.0249876	0.0284627	0.0279662	0.0269734	0.0311931	0.027718	0.0294556	0.0284627	0.0274698	0.0282145	0.0279662	0.0264769	0.0331789	0.041122	0.0470793	0.0555188	0.0627172	0.0738871	0.093993	0.112361	0.131226	0.155055	0.18087	0.206437	0.23399	0.260301	0.296293	0.327321	0.353881	0.382178	0.412461	0.438276	0.469055	0.496111	0.528132	0.554443	0.578769	0.603343	0.624193	0.654724	0.678554	0.700149	0.724971	0.748304
		normal3	0.0185338	0.025484	0.0309449	0.0324342	0.0359093	0.0336753	0.0364058	0.0383915	0.0359093	0.0393844	0.036654	0.0331789	0.0381433	0.0341718	0.0376469	0.0391362	0.0475757	0.0530366	0.0562634	0.0642065	0.0731425	0.088284	0.107645	0.121049	0.143637	0.1697	0.193281	0.219841	0.244911	0.280904	0.306719	0.333278	0.365547	0.390369	0.423382	0.45168	0.476254	0.505792	0.529125	0.556429	0.581747	0.602102	0.630151	0.653235	0.675079	0.697667	0.718021
		Mean	0.0107562	0.0202714	0.0230846	0.0257323	0.029621	0.0272216	0.0301175	0.0321033	0.0288764	0.0314413	0.0297865	0.0297038	0.032186	0.0307794	0.0320205	0.0367367	0.0462519	0.0529538	0.0607314	0.0695019	0.0818302	0.10086	0.122704	0.140162	0.164571	0.192206	0.21769	0.244415	0.271223	0.305477	0.334602	0.362734	0.392189	0.419742	0.448039	0.477329	0.501489	0.531772	0.556181	0.581582	0.607149	0.627255	0.654063	0.678967	0.699983	0.722406	0.743257
		STD	0.00559217	0.00436097	0.00588214	0.00519488	0.00473286	0.00559829	0.00444648	0.00480607	0.00533274	0.00584594	0.00515254	0.00249047	0.00428975	0.00256629	0.00456049	0.00256629	0.00376628	0.00476314	0.00685198	0.00856353	0.0117637	0.0139451	0.0180643	0.0202641	0.0220291	0.0243597	0.0257818	0.0254133	0.0270671	0.0246835	0.0262492	0.0283641	0.0267928	0.0274426	0.0250866	0.0250144	0.0231155	0.0228447	0.0228336	0.0217769	0.0224557	0.0218945	0.0192595	0.0211812	0.0202675	0.0192382	0.0188848
	blank	1	0.2037	0.2048	0.2054	0.2059	0.2082	0.2088	0.2086	0.2092	0.2077	0.2098	0.2094	0.224	0.2351	0.2459	0.2569	0.2645	0.2754	0.2832	0.2953	0.3017	0.3106	0.323	0.3312	0.3391	0.3499	0.3563	0.3632	0.3722	0.3782	0.388	0.3949	0.401	0.4049	0.414	0.42	0.4248	0.4315	0.4385	0.4441	0.4489	0.4565	0.46	0.4648	0.4712	0.4742	0.4789	0.485
		2	0.2046	0.2067	0.2203	0.2073	0.2092	0.2091	0.2101	0.2105	0.209	0.2097	0.2089	0.209	0.2109	0.211	0.2122	0.2149	0.2234	0.2315	0.2418	0.2494	0.2583	0.2676	0.2784	0.2865	0.2949	0.303	0.3128	0.3235	0.3298	0.3388	0.3486	0.3562	0.3626	0.3717	0.3792	0.387	0.3949	0.4011	0.4048	0.4142	0.4202	0.4259	0.4324	0.4379	0.4436	0.451	0.4536
		3	0.205	0.208	0.209	0.2085	0.2107	0.2099	0.2104	0.2102	0.2096	0.2109	0.2093	0.2088	0.211	0.2101	0.2118	0.2137	0.2168	0.2187	0.2244	0.2263	0.2318	0.239	0.2445	0.2507	0.2571	0.265	0.2736	0.2808	0.2858	0.296	0.3052	0.3108	0.3185	0.3245	0.3333	0.3426	0.3464	0.3539	0.3596	0.3649	0.3711	0.3766	0.3833	0.3892	0.3957	0.4026	0.407
		normal1	0.00182029	0.000910144	0.00239947	0.00364058	0.00934966	0.010839	0.0103425	0.0118319	0.00810856	0.0133212	0.0123283	0.0485686	0.0761211	0.102929	0.130233	0.149098	0.176154	0.195515	0.22555	0.241436	0.263528	0.294307	0.314662	0.334271	0.361079	0.376965	0.394092	0.416432	0.431326	0.455651	0.472778	0.48792	0.497601	0.520189	0.535082	0.546997	0.563627	0.581003	0.594903	0.606818	0.625683	0.63437	0.646285	0.662171	0.669618	0.681284	0.696426
		normal2	0.000413702	0.00562634	0.0393844	0.00711567	0.0118319	0.0115837	0.0140659	0.0150587	0.0113354	0.013073	0.0110872	0.0113354	0.0160516	0.0162999	0.0192785	0.0259805	0.0470793	0.0671852	0.0927519	0.111617	0.133708	0.156793	0.183601	0.203707	0.224557	0.244663	0.268989	0.295549	0.311186	0.333526	0.357852	0.376717	0.392603	0.415191	0.433808	0.453169	0.472778	0.488168	0.497352	0.520685	0.535578	0.549727	0.565861	0.579513	0.593662	0.61203	0.618484
		normal3	0.00140659	0.00885322	0.0113354	0.0100943	0.0155552	0.0135694	0.0148105	0.0143141	0.0128248	0.0160516	0.0120801	0.010839	0.0162999	0.0140659	0.0182856	0.0230018	0.0306967	0.0354129	0.0495615	0.0542777	0.0679298	0.0858018	0.0994539	0.114844	0.13073	0.150339	0.171686	0.189558	0.201969	0.227288	0.250124	0.264024	0.283138	0.298031	0.319874	0.342959	0.352391	0.371008	0.385156	0.398312	0.413702	0.427354	0.443985	0.45863	0.474764	0.491891	0.502813
		Mean	0.00121353	0.0051299	0.0177064	0.00695019	0.0122456	0.0119974	0.013073	0.0137349	0.0107562	0.0141486	0.0118319	0.023581	0.0361575	0.0444316	0.0559325	0.0660268	0.0846434	0.0993712	0.122621	0.135777	0.155055	0.178967	0.199239	0.217607	0.238789	0.257323	0.278256	0.300513	0.314827	0.338822	0.360252	0.37622	0.391114	0.411137	0.429588	0.447708	0.462932	0.48006	0.492471	0.508605	0.524988	0.53715	0.552044	0.566771	0.579348	0.595069	0.605908
		STD	0.00059024	0.00326169	0.0157568	0.00263733	0.00255023	0.00115244	0.00195449	0.00137956	0.00196846	0.00134945	0.000536219	0.0176701	0.0282587	0.041374	0.0525402	0.0587529	0.0650527	0.0692106	0.0748872	0.0782938	0.0812668	0.0865542	0.0885513	0.0901185	0.0945765	0.0929516	0.091033	0.0926874	0.0936697	0.0933041	0.0909141	0.0914056	0.0875605	0.0907409	0.0879088	0.0833875	0.0865174	0.0859216	0.0856983	0.0855496	0.0868642	0.0849807	0.0831646	0.0835824	0.08019	0.078244	0.0795406
		Blank 1	Blank 2	Blank 3		ave_MIN	ave_MAX
	min	0.2037	0.2046	0.205		0.204433	0.6073
	max	0.6279	0.6244	0.5696
	DeltaN concentration (μM)	Data/ process	Raw Data (340) 1 - 0 h	Raw Data (340) 2 - 0 h 1 min	Raw Data (340) 3 - 0 h 3 min	Raw Data (340) 4 - 0 h 4 min	Raw Data (340) 5 - 0 h 6 min	Raw Data (340) 6 - 0 h 7 min	Raw Data (340) 7 - 0 h 9 min	Raw Data (340) 8 - 0 h 11 min	Raw Data (340) 9 - 0 h 12 min	Raw Data (340) 10 - 0 h 14 min	Raw Data (340) 11 - 0 h 15 min	Raw Data (340) 12 - 0 h 17 min	Raw Data (340) 13 - 0 h 19 min	Raw Data (340) 14 - 0 h 20 min	Raw Data (340) 15 - 0 h 22 min	Raw Data (340) 16 - 0 h 24 min	Raw Data (340) 17 - 0 h 25 min	Raw Data (340) 18 - 0 h 27 min	Raw Data (340) 19 - 0 h 28 min	Raw Data (340) 20 - 0 h 30 min	Raw Data (340) 21 - 0 h 31 min	Raw Data (340) 22 - 0 h 33 min	Raw Data (340) 23 - 0 h 35 min	Raw Data (340) 24 - 0 h 36 min	Raw Data (340) 25 - 0 h 38 min	Raw Data (340) 26 - 0 h 39 min	Raw Data (340) 27 - 0 h 41 min	Raw Data (340) 28 - 0 h 43 min	Raw Data (340) 29 - 0 h 44 min	Raw Data (340) 30 - 0 h 46 min	Raw Data (340) 31 - 0 h 48 min	Raw Data (340) 32 - 0 h 49 min	Raw Data (340) 33 - 0 h 51 min	Raw Data (340) 34 - 0 h 52 min	Raw Data (340) 35 - 0 h 54 min	Raw Data (340) 36 - 0 h 56 min	Raw Data (340) 37 - 0 h 57 min	Raw Data (340) 38 - 0 h 59 min	Raw Data (340) 39 - 1 h	Raw Data (340) 40 - 1 h 2 min	Raw Data (340) 41 - 1 h 3 min	Raw Data (340) 42 - 1 h 5 min	Raw Data (340) 43 - 1 h 7 min	Raw Data (340) 44 - 1 h 8 min	Raw Data (340) 45 - 1 h 10 min	Raw Data (340) 46 - 1 h 11 min	Raw Data (340) 47 - 1 h 13 min
	0.25	1	0.2067	0.2106	0.2126	0.2139	0.2157	0.2169	0.2171	0.2191	0.2184	0.2203	0.2209	0.2193	0.2213	0.22	0.2208	0.2223	0.2262	0.2288	0.2333	0.2357	0.241	0.2488	0.2556	0.2626	0.272	0.2792	0.288	0.2981	0.3059	0.3162	0.3275	0.336	0.3494	0.354	0.3636	0.3746	0.383	0.3911	0.3982	0.4068	0.4156	0.422	0.4315	0.4372	0.4444	0.4503	0.4587
		2	0.2038	0.2109	0.2165	0.2151	0.2175	0.2193	0.2206	0.2232	0.223	0.2242	0.2247	0.2231	0.2245	0.2252	0.2254	0.2284	0.2317	0.2351	0.2391	0.2437	0.2487	0.2569	0.2675	0.2744	0.2846	0.2949	0.3055	0.3152	0.3258	0.3384	0.3499	0.3585	0.3674	0.3788	0.3887	0.3993	0.4091	0.419	0.4269	0.4361	0.4447	0.451	0.4617	0.4677	0.4751	0.4824	0.4885
		3	0.2053	0.2107	0.2129	0.2131	0.2164	0.2176	0.2198	0.2212	0.2205	0.222	0.2224	0.2221	0.2253	0.2238	0.2262	0.2291	0.2343	0.2388	0.2466	0.2524	0.2608	0.2714	0.2818	0.2911	0.302	0.3123	0.3243	0.3345	0.3455	0.3612	0.3709	0.3815	0.3916	0.4003	0.4115	0.4218	0.4319	0.4404	0.4483	0.4574	0.4646	0.472	0.4826	0.4903	0.499	0.5036	0.5108
		normal1	0.00213309	0.0134824	0.0193026	0.0230857	0.0283238	0.0318159	0.0323979	0.0382181	0.036181	0.0417102	0.0434562	0.0388001	0.0446203	0.0408372	0.0431652	0.0475304	0.0588797	0.0664459	0.0795413	0.0865255	0.101949	0.124648	0.144436	0.164807	0.192161	0.213114	0.238723	0.268115	0.290813	0.320787	0.353671	0.378407	0.417402	0.430788	0.458725	0.490736	0.51518	0.538752	0.559414	0.58444	0.610049	0.628674	0.656319	0.672907	0.693859	0.711029	0.735474
		normal2	0.00630615	0.0143554	0.0306519	0.0265778	0.033562	0.0388001	0.0425832	0.0501494	0.0495674	0.0530595	0.0545146	0.0498584	0.0539325	0.0559696	0.0565516	0.0652819	0.0748851	0.0847794	0.0964197	0.109806	0.124357	0.148219	0.179066	0.199146	0.228828	0.258802	0.289649	0.317877	0.348724	0.385391	0.418857	0.443883	0.469783	0.502958	0.531768	0.562615	0.591134	0.619943	0.642933	0.669706	0.694732	0.713066	0.744204	0.761664	0.783199	0.804443	0.822194
		normal3	0.00194102	0.0137734	0.0201756	0.0207576	0.0303609	0.033853	0.0402552	0.0443293	0.0422922	0.0466573	0.0478214	0.0469483	0.0562606	0.0518955	0.0588797	0.0673189	0.0824513	0.0955467	0.118245	0.135124	0.159568	0.190415	0.22068	0.247744	0.279464	0.309438	0.344359	0.374041	0.406052	0.451741	0.479968	0.510815	0.540207	0.565525	0.598118	0.628092	0.657483	0.682219	0.705209	0.73169	0.752643	0.774178	0.805025	0.827432	0.85275	0.866136	0.887089
		Mean	0.00346009	0.0138704	0.0233767	0.0234737	0.0307489	0.034823	0.0384121	0.0442323	0.0426802	0.0471423	0.0485974	0.0452023	0.0516045	0.0495674	0.0528655	0.0600437	0.072072	0.0822573	0.0980688	0.110485	0.128625	0.154427	0.181394	0.203899	0.233485	0.260451	0.29091	0.320011	0.34853	0.385973	0.417499	0.444368	0.475797	0.499757	0.529537	0.560481	0.587932	0.613638	0.635852	0.661946	0.685808	0.705306	0.735183	0.754001	0.776603	0.793869	0.814919
		STD	0.00201399	0.000362951	0.00515668	0.00239186	0.00215599	0.00293263	0.00435757	0.00487143	0.00547185	0.00464601	0.00454776	0.00468032	0.0050292	0.00639335	0.00692466	0.00888727	0.00982652	0.0120135	0.0158438	0.019846	0.0237159	0.0272061	0.03117	0.0340254	0.0357928	0.0393413	0.0431349	0.0432708	0.0470464	0.0534632	0.0515697	0.0540567	0.0503151	0.0550526	0.0569288	0.0560956	0.058139	0.0587396	0.0597308	0.0603645	0.0585548	0.0596547	0.0610428	0.063317	0.0650342	0.0637621	0.0621101
	0.5	1	0.2076	0.2138	0.2171	0.2177	0.221	0.2218	0.2232	0.2251	0.2255	0.228	0.2275	0.2289	0.2305	0.2294	0.2309	0.2339	0.2523	0.2628	0.2734	0.284	0.2929	0.3058	0.3135	0.3243	0.3351	0.3471	0.358	0.37	0.3778	0.3893	0.4015	0.4122	0.424	0.4338	0.4435	0.4569	0.4652	0.4751	0.4849	0.4946	0.5079	0.5167	0.5286	0.5417	0.5492	0.5621	0.5722
		2	0.2112	0.216	0.2199	0.2212	0.2231	0.2228	0.2264	0.2275	0.2268	0.229	0.2295	0.2291	0.2306	0.2303	0.2305	0.2462	0.2587	0.2689	0.2793	0.2888	0.2996	0.3119	0.3228	0.3329	0.3433	0.3558	0.3681	0.3813	0.3901	0.4049	0.4196	0.4279	0.4398	0.4517	0.4638	0.4774	0.4863	0.4973	0.51	0.5229	0.5359	0.5467	0.5555	0.5744	0.5811	0.5944	0.6075
		3	0.2113	0.2156	0.219	0.22	0.222	0.2237	0.226	0.2268	0.2257	0.2272	0.2266	0.226	0.2284	0.2402	0.2525	0.2628	0.2747	0.2842	0.2919	0.3016	0.3135	0.324	0.3372	0.3447	0.3558	0.3669	0.3788	0.3945	0.4054	0.4205	0.4349	0.4435	0.4554	0.4648	0.4754	0.4913	0.4973	0.5102	0.5218	0.5351	0.5518	0.56	0.5688	0.5857	0.5943	0.6025	0.6203
		normal1	0.00475216	0.0227947	0.0323979	0.034144	0.0437473	0.0460753	0.0501494	0.0556786	0.0568426	0.0641178	0.0626628	0.0667369	0.071393	0.0681919	0.0725571	0.0812873	0.134833	0.165389	0.196236	0.227082	0.252982	0.290522	0.31293	0.344359	0.375788	0.410709	0.442428	0.477349	0.500048	0.533514	0.569017	0.600155	0.634494	0.663013	0.69124	0.730235	0.754389	0.783199	0.811718	0.839946	0.87865	0.904258	0.938888	0.97701	0.998836	1.03638	1.06577
		normal2	0.0152285	0.0291968	0.0405462	0.0443293	0.0498584	0.0489854	0.0594617	0.0626628	0.0606257	0.0670279	0.0684829	0.0673189	0.071684	0.070811	0.071393	0.117081	0.153457	0.18314	0.213405	0.241051	0.27248	0.308274	0.339994	0.369385	0.39965	0.436026	0.47182	0.510233	0.535842	0.578911	0.621689	0.645843	0.680473	0.715103	0.750315	0.789892	0.815792	0.847803	0.884761	0.922301	0.960132	0.991561	1.01717	1.07217	1.09167	1.13037	1.16849
		normal3	0.0155195	0.0280328	0.0379271	0.0408372	0.0466573	0.0516045	0.0582977	0.0606257	0.0574246	0.0617898	0.0600437	0.0582977	0.0652819	0.0996208	0.135415	0.165389	0.200019	0.227664	0.250072	0.2783	0.31293	0.343486	0.381899	0.403724	0.436026	0.468328	0.502958	0.548646	0.580366	0.624308	0.666214	0.69124	0.72587	0.753225	0.784072	0.830342	0.847803	0.885343	0.9191	0.957804	1.0064	1.03026	1.05587	1.10505	1.13008	1.15394	1.20574
		Mean	0.0118334	0.0266748	0.0369571	0.0397701	0.0467543	0.0488884	0.0559696	0.0596557	0.0582977	0.0643118	0.0637298	0.0641178	0.069453	0.0795413	0.0931216	0.121252	0.16277	0.192064	0.219904	0.248811	0.279464	0.314094	0.344941	0.372489	0.403821	0.438354	0.472402	0.512076	0.538752	0.578911	0.618973	0.645746	0.680279	0.710447	0.741876	0.78349	0.805995	0.838781	0.871859	0.906683	0.948395	0.975361	1.00398	1.05141	1.07353	1.1069	1.14667
		STD	0.00500857	0.0027845	0.00339648	0.00422602	0.00249582	0.00225831	0.00414282	0.00293263	0.00166325	0.00214286	0.00352695	0.00412233	0.00295182	0.0142386	0.0299096	0.0344607	0.0274146	0.0261954	0.022454	0.0216175	0.0249668	0.0220104	0.0283729	0.0243351	0.0247686	0.0235806	0.0247146	0.029136	0.0328543	0.0370667	0.0397268	0.0371856	0.0373046	0.036976	0.0383653	0.0411184	0.0387601	0.0421851	0.0447777	0.0493665	0.052811	0.0527019	0.0486615	0.0542954	0.0550943	0.0507859	0.0591918
	1	1	0.2084	0.2117	0.2149	0.2144	0.2177	0.2165	0.2166	0.2186	0.2167	0.2185	0.2188	0.218	0.2212	0.2193	0.219	0.2209	0.2221	0.2227	0.2268	0.2303	0.2324	0.2398	0.2465	0.2532	0.2628	0.2717	0.2815	0.2923	0.3035	0.3152	0.3283	0.3387	0.349	0.361	0.3721	0.3825	0.3931	0.4038	0.4149	0.4248	0.4343	0.4455	0.4556	0.4634	0.475	0.4843	0.4929
		2	0.2129	0.2172	0.2221	0.2227	0.2245	0.2254	0.2274	0.2282	0.2269	0.2299	0.2282	0.2285	0.23	0.2301	0.2295	0.2323	0.2345	0.2358	0.2391	0.2435	0.2481	0.2567	0.2648	0.2726	0.2829	0.2952	0.306	0.3185	0.3302	0.3423	0.3578	0.369	0.3821	0.3961	0.4064	0.4182	0.4302	0.4412	0.4522	0.4634	0.4758	0.4844	0.4944	0.5057	0.5149	0.5245	0.5343
		3	0.2132	0.2152	0.2161	0.2169	0.2182	0.2168	0.219	0.22	0.2171	0.2198	0.2184	0.2162	0.2188	0.2178	0.2186	0.2212	0.226	0.2278	0.2334	0.2378	0.2432	0.2526	0.2606	0.2687	0.2806	0.2921	0.3026	0.314	0.3228	0.3368	0.3488	0.3597	0.3705	0.3818	0.3917	0.404	0.4144	0.4238	0.4341	0.4424	0.4537	0.4612	0.4704	0.4789	0.4858	0.4949	0.5025
		normal1	0.00708023	0.0166835	0.0259958	0.0245407	0.034144	0.0306519	0.0309429	0.0367631	0.0312339	0.0364721	0.0373451	0.035017	0.0443293	0.0388001	0.0379271	0.0434562	0.0469483	0.0486944	0.0606257	0.070811	0.0769222	0.0984568	0.117954	0.137452	0.165389	0.191288	0.219807	0.251236	0.283829	0.317877	0.355999	0.386264	0.416238	0.451159	0.483461	0.513725	0.544572	0.57571	0.608012	0.636822	0.664468	0.697061	0.726452	0.749151	0.782908	0.809972	0.834998
		normal2	0.0201756	0.0326889	0.0469483	0.0486944	0.0539325	0.0565516	0.0623718	0.0646998	0.0609167	0.069647	0.0646998	0.0655729	0.069938	0.070229	0.0684829	0.0766312	0.0830334	0.0868165	0.0964197	0.109224	0.12261	0.147637	0.171209	0.193907	0.223881	0.259675	0.291104	0.32748	0.361528	0.39674	0.441846	0.474439	0.512561	0.553303	0.583276	0.617615	0.652536	0.684547	0.716558	0.749151	0.785236	0.810263	0.839364	0.872247	0.89902	0.926957	0.955476
		normal3	0.0210486	0.0268688	0.0294879	0.0318159	0.035599	0.0315249	0.0379271	0.0408372	0.0323979	0.0402552	0.036181	0.0297789	0.0373451	0.034435	0.0367631	0.0443293	0.0582977	0.0635358	0.0798323	0.0926366	0.108351	0.135706	0.158986	0.182558	0.217188	0.250654	0.28121	0.314385	0.339994	0.380735	0.415656	0.447376	0.478804	0.511688	0.540498	0.576292	0.606557	0.633912	0.663886	0.688039	0.720923	0.742749	0.769522	0.794257	0.814337	0.840819	0.862935
		Mean	0.0161015	0.0254137	0.034144	0.035017	0.0412252	0.0395761	0.0437473	0.0474334	0.0415162	0.0487914	0.0460753	0.0434562	0.0505374	0.0478214	0.0477244	0.0548056	0.0627598	0.0663489	0.0789592	0.0908906	0.102628	0.127267	0.149383	0.171306	0.202153	0.233873	0.26404	0.2977	0.32845	0.365117	0.4045	0.436026	0.469201	0.505383	0.535745	0.569211	0.601222	0.63139	0.662819	0.691337	0.723542	0.750024	0.778446	0.805219	0.832088	0.859249	0.88447
		STD	0.00638894	0.0066147	0.0091656	0.0101172	0.00900507	0.0120088	0.0134747	0.012322	0.0137265	0.0148278	0.0131781	0.0157843	0.0140114	0.0159445	0.0146862	0.0154372	0.0150657	0.0156899	0.0146259	0.0157306	0.0190861	0.0209458	0.0227768	0.0243826	0.0261393	0.030336	0.0315374	0.0332873	0.0327539	0.034037	0.0359238	0.0368812	0.039906	0.0419377	0.040888	0.0427074	0.0442373	0.0444683	0.0443202	0.0459174	0.0493383	0.0465	0.0465257	0.0508481	0.0490364	0.0495052	0.0514879
	2	1	0.2137	0.2183	0.2212	0.2227	0.2242	0.2227	0.2245	0.225	0.2246	0.2259	0.2251	0.2254	0.2267	0.225	0.2258	0.2279	0.2293	0.2324	0.2339	0.237	0.2394	0.2476	0.2537	0.2606	0.2696	0.2777	0.2889	0.298	0.3088	0.3215	0.3333	0.3434	0.3558	0.3668	0.3768	0.3914	0.4003	0.4105	0.4215	0.43	0.4401	0.4482	0.4573	0.4666	0.4748	0.4824	0.4911
		2	0.2172	0.2227	0.2239	0.2241	0.2274	0.2259	0.2284	0.2288	0.2271	0.23	0.2295	0.229	0.2298	0.2292	0.2283	0.2307	0.2336	0.235	0.2382	0.2412	0.2443	0.2526	0.2598	0.2662	0.2762	0.2869	0.2987	0.3088	0.3201	0.3354	0.3462	0.3588	0.3715	0.3835	0.3952	0.4096	0.4215	0.4321	0.4435	0.4532	0.4613	0.4702	0.4809	0.4886	0.4965	0.5072	0.5139
		3	0.2152	0.2175	0.2177	0.2196	0.2197	0.2191	0.2187	0.2202	0.2185	0.2198	0.2193	0.2185	0.2194	0.2188	0.2193	0.222	0.226	0.231	0.2359	0.2431	0.2499	0.2618	0.2726	0.2827	0.2957	0.3114	0.3252	0.3401	0.3554	0.3721	0.3868	0.4009	0.4146	0.4294	0.4414	0.4555	0.4674	0.479	0.49	0.5026	0.5137	0.5223	0.5318	0.5421	0.5544	0.5634	0.5704
		normal1	0.0225037	0.03589	0.0443293	0.0486944	0.0530595	0.0486944	0.0539325	0.0553876	0.0542235	0.0580067	0.0556786	0.0565516	0.0603347	0.0553876	0.0577156	0.0638268	0.0679009	0.0769222	0.0812873	0.0903086	0.0972928	0.121155	0.138907	0.158986	0.185177	0.208749	0.241342	0.267824	0.299252	0.33621	0.370549	0.399941	0.436026	0.468037	0.497138	0.539625	0.565525	0.595208	0.627219	0.651954	0.681346	0.704918	0.731399	0.758463	0.782326	0.804443	0.82976
		normal2	0.0326889	0.0486944	0.0521865	0.0527685	0.0623718	0.0580067	0.0652819	0.0664459	0.0614988	0.069938	0.0684829	0.0670279	0.069356	0.0676099	0.0649908	0.071975	0.0804143	0.0844884	0.0938007	0.102531	0.111552	0.135706	0.156658	0.175283	0.204384	0.235522	0.269861	0.299252	0.332136	0.376661	0.408089	0.444756	0.481715	0.516635	0.550683	0.592589	0.627219	0.658065	0.69124	0.719468	0.74304	0.76894	0.800077	0.822485	0.845475	0.876613	0.89611
		normal3	0.0268688	0.033562	0.034144	0.0396731	0.0399641	0.0382181	0.0370541	0.0414192	0.0364721	0.0402552	0.0388001	0.0364721	0.0390911	0.0373451	0.0388001	0.0466573	0.0582977	0.0728481	0.0871075	0.10806	0.127849	0.162479	0.193907	0.223299	0.26113	0.306819	0.346978	0.390338	0.434862	0.483461	0.526239	0.567271	0.607139	0.650208	0.685129	0.726161	0.760791	0.794548	0.826559	0.863226	0.895528	0.920555	0.948201	0.978174	1.01397	1.04016	1.06053
		Mean	0.0273538	0.0393821	0.0435532	0.0470453	0.0517985	0.0483064	0.0520895	0.0544176	0.0507314	0.0560666	0.0543205	0.0533505	0.0562606	0.0534475	0.0538355	0.0608197	0.068871	0.0780862	0.0873985	0.1003	0.112231	0.13978	0.163158	0.185856	0.216897	0.250363	0.28606	0.319138	0.355417	0.398777	0.434959	0.470656	0.508293	0.54496	0.57765	0.619458	0.651178	0.682607	0.715006	0.744883	0.773305	0.798137	0.826559	0.853041	0.88059	0.907071	0.9288
		Std	0.00417224	0.006653	0.00738623	0.00547185	0.00919123	0.0080833	0.0115974	0.0102401	0.0105113	0.0121954	0.012156	0.0126781	0.012687	0.0124315	0.0110387	0.0105524	0.00905509	0.0048229	0.0051127	0.00741674	0.0124836	0.0171143	0.0229193	0.0272993	0.0322455	0.0413894	0.044621	0.0519553	0.0577581	0.0621155	0.0663389	0.0707244	0.0723405	0.0770208	0.0790805	0.0784875	0.0814976	0.0832101	0.0830974	0.0881037	0.0900202	0.090422	0.0904678	0.0922623	0.0977731	0.0986116	0.0970055
	4	1	0.2113	0.2146	0.2148	0.2162	0.2176	0.2164	0.2166	0.2176	0.2162	0.2173	0.2168	0.2176	0.2192	0.2162	0.2182	0.2177	0.2201	0.2214	0.2244	0.2279	0.2312	0.2401	0.2474	0.2553	0.2649	0.2764	0.2856	0.2981	0.3095	0.3232	0.3357	0.3485	0.3598	0.3717	0.3845	0.3973	0.4081	0.4202	0.4289	0.4431	0.4514	0.4632	0.4726	0.4825	0.4928	0.5017	0.5115
		2	0.22	0.2231	0.2236	0.2261	0.2283	0.2262	0.2273	0.2282	0.2261	0.2282	0.2278	0.2266	0.229	0.2273	0.2279	0.2296	0.2315	0.2357	0.2389	0.243	0.249	0.258	0.2673	0.277	0.2887	0.3002	0.3151	0.3272	0.3402	0.356	0.3694	0.3822	0.3953	0.4088	0.4223	0.4347	0.4453	0.4585	0.4694	0.4818	0.4914	0.5014	0.5139	0.5243	0.535	0.5452	0.5532
		3	0.2123	0.2152	0.2167	0.218	0.2184	0.2181	0.2189	0.2189	0.2171	0.2182	0.2171	0.2171	0.218	0.2178	0.2193	0.2214	0.2277	0.2317	0.2395	0.2451	0.2544	0.2673	0.2795	0.2918	0.305	0.3209	0.3337	0.3484	0.3627	0.3782	0.3938	0.4063	0.4205	0.434	0.4452	0.4603	0.4714	0.4826	0.4939	0.5062	0.5167	0.5255	0.5365	0.5473	0.5579	0.5662	0.5762
		normal1	0.0155195	0.0251227	0.0257047	0.0297789	0.033853	0.0303609	0.0309429	0.033853	0.0297789	0.03298	0.0315249	0.033853	0.0385091	0.0297789	0.035599	0.034144	0.0411282	0.0449113	0.0536415	0.0638268	0.0734301	0.0993298	0.120573	0.143563	0.1715	0.204966	0.231739	0.268115	0.301289	0.341158	0.377534	0.414783	0.447667	0.482297	0.519546	0.556795	0.588223	0.623435	0.648753	0.690076	0.71423	0.748569	0.775924	0.804734	0.834707	0.860607	0.889126
		normal2	0.0408372	0.0498584	0.0513135	0.0585887	0.0649908	0.0588797	0.0620808	0.0646998	0.0585887	0.0646998	0.0635358	0.0600437	0.0670279	0.0620808	0.0638268	0.068774	0.0743031	0.0865255	0.0958377	0.107769	0.12523	0.15142	0.178484	0.206712	0.24076	0.274226	0.317586	0.352798	0.390629	0.436608	0.475603	0.512852	0.550974	0.590261	0.629547	0.665632	0.696479	0.734892	0.766611	0.802696	0.830633	0.859734	0.89611	0.926375	0.957513	0.987196	1.01048
		normal3	0.0184295	0.0268688	0.0312339	0.035017	0.036181	0.035308	0.0376361	0.0376361	0.0323979	0.035599	0.0323979	0.0323979	0.035017	0.034435	0.0388001	0.0449113	0.0632448	0.0748851	0.0975838	0.11388	0.140944	0.178484	0.213987	0.249781	0.288194	0.334464	0.371713	0.414492	0.456106	0.501212	0.546609	0.582985	0.624308	0.663595	0.696188	0.74013	0.772432	0.805025	0.837908	0.873702	0.904258	0.929867	0.961878	0.993307	1.02415	1.04831	1.07741
		Mean	0.0249287	0.03395	0.036084	0.0411282	0.0450083	0.0415162	0.0435532	0.0453963	0.0402552	0.0444263	0.0424862	0.0420982	0.0468513	0.0420982	0.0460753	0.0492764	0.0595587	0.068774	0.0823543	0.0951587	0.113201	0.143078	0.171015	0.200019	0.233485	0.271219	0.307013	0.345135	0.382675	0.426326	0.466582	0.50354	0.540983	0.578717	0.615093	0.654185	0.685711	0.721117	0.751091	0.788825	0.816374	0.846057	0.877971	0.908138	0.938791	0.96537	0.992337
		STD	0.0113115	0.0112715	0.0110029	0.0125303	0.0141617	0.0124428	0.0133829	0.0137368	0.0130078	0.0143754	0.0148886	0.0127033	0.014338	0.0142571	0.01262	0.0144706	0.0137921	0.0175299	0.0203155	0.022295	0.0288449	0.0328486	0.0384999	0.0436208	0.0479172	0.0529103	0.0576315	0.0600034	0.0634533	0.0657452	0.069319	0.0689835	0.072459	0.0744633	0.0728344	0.0752826	0.0755871	0.0747705	0.0779983	0.075604	0.0782312	0.0746438	0.0769914	0.0780572	0.0784659	0.078167	0.0779287
	blank	1	0.205	0.2071	0.2083	0.2083	0.2102	0.2076	0.2092	0.2077	0.2075	0.2097	0.2092	0.2069	0.2104	0.2101	0.2107	0.2137	0.2168	0.2202	0.2246	0.2271	0.2312	0.2392	0.2455	0.2519	0.26	0.2679	0.2754	0.2842	0.2907	0.2989	0.3093	0.3165	0.3232	0.3311	0.3382	0.3461	0.3549	0.3601	0.3657	0.374	0.3796	0.3859	0.3919	0.3981	0.4055	0.4098	0.4155
		2	0.2041	0.2073	0.2077	0.2083	0.2097	0.2082	0.2099	0.2101	0.2087	0.2087	0.21	0.2088	0.2109	0.2099	0.2121	0.2137	0.2175	0.2219	0.2255	0.2301	0.2355	0.2424	0.2506	0.2582	0.2666	0.2745	0.2831	0.2912	0.2981	0.3091	0.3166	0.3247	0.3325	0.34	0.349	0.3581	0.3627	0.3714	0.3776	0.3843	0.3912	0.3977	0.405	0.4114	0.4172	0.4227	0.4301
		3	0.2088	0.2119	0.2109	0.2127	0.215	0.2139	0.2159	0.216	0.214	0.2151	0.2144	0.2148	0.2181	0.2178	0.2196	0.2233	0.2285	0.2335	0.2394	0.2443	0.2502	0.2608	0.2678	0.2758	0.2834	0.2929	0.3013	0.31	0.3145	0.3237	0.3329	0.3395	0.3466	0.3537	0.3589	0.3669	0.3723	0.379	0.3846	0.3941	0.399	0.4037	0.4122	0.4173	0.4253	0.429	0.4345
		normal1	0.00281405	0.00329712	0.00678922	0.00678922	0.0123184	0.00475216	0.00940829	0.00504317	0.00446115	0.0108633	0.00940829	0.00271511	0.0129004	0.0120274	0.0137734	0.0225037	0.0315249	0.0414192	0.0542235	0.0614988	0.0734301	0.0967107	0.115044	0.133669	0.15724	0.18023	0.202056	0.227664	0.24658	0.270443	0.300707	0.32166	0.341158	0.364147	0.384809	0.407798	0.433407	0.44854	0.464836	0.48899	0.505286	0.52362	0.54108	0.559123	0.580657	0.593171	0.609758
		normal2	0.00543312	0.00387914	0.00504317	0.00678922	0.0108633	0.00649821	0.0114454	0.0120274	0.00795325	0.00795325	0.0117364	0.00824426	0.0143554	0.0114454	0.0178475	0.0225037	0.033562	0.0463663	0.0568426	0.070229	0.0859434	0.106023	0.129886	0.152002	0.176447	0.199437	0.224463	0.248035	0.268115	0.300125	0.321951	0.345523	0.368221	0.390047	0.416238	0.442719	0.456106	0.481423	0.499466	0.518964	0.539043	0.557959	0.579202	0.597827	0.614705	0.630711	0.652245
		normal3	0.00824426	0.0172655	0.0143554	0.0195936	0.0262868	0.0230857	0.0289058	0.0291968	0.0233767	0.0265778	0.0245407	0.0257047	0.035308	0.034435	0.0396731	0.0504404	0.0655729	0.0801233	0.0972928	0.111552	0.128722	0.159568	0.179939	0.20322	0.225336	0.252982	0.277427	0.302744	0.31584	0.342613	0.369385	0.388592	0.409253	0.429915	0.445047	0.468328	0.484043	0.50354	0.519837	0.547482	0.561742	0.575419	0.600155	0.614996	0.638277	0.649044	0.66505
		Mean	0.00549714	0.00814726	0.00872927	0.0110573	0.0164895	0.0114454	0.0165865	0.0154225	0.0119304	0.0151315	0.0152285	0.0122214	0.0208546	0.0193026	0.0237647	0.0318159	0.0435532	0.0559696	0.069453	0.0810933	0.0960317	0.120767	0.141623	0.162964	0.186341	0.210883	0.234649	0.259481	0.276845	0.304394	0.330681	0.351925	0.372877	0.394703	0.415365	0.439615	0.457852	0.477834	0.494713	0.518479	0.535357	0.552332	0.573479	0.590649	0.611213	0.624308	0.642351
		STD	0.00221734	0.00645196	0.00404165	0.00603603	0.00695314	0.00826176	0.0087507	0.0101487	0.00821837	0.0081805	0.006653	0.00979775	0.0102373	0.0107029	0.0113713	0.0131695	0.0155924	0.0171982	0.0197147	0.0218306	0.023673	0.0276986	0.0277628	0.0294329	0.0286669	0.030784	0.0316018	0.0317019	0.0289413	0.0296175	0.0287092	0.0276973	0.0279943	0.0270507	0.0246001	0.0248084	0.0207087	0.0225968	0.022704	0.023882	0.0231948	0.021518	0.0244543	0.0233682	0.0236524	0.0232552	0.0236321
		Blank 1	Blank 2	Blank 3		ave_MIN	ave_MAX
	min	0.205	0.2041	0.2088		0.205967	0.5496
	max	0.5373	0.5689	0.5426
	Full-length concentration (μM)	Data/ process	Raw Data (340) 1 - 0 h	Raw Data (340) 2 - 0 h 1 min	Raw Data (340) 3 - 0 h 3 min	Raw Data (340) 4 - 0 h 4 min	Raw Data (340) 5 - 0 h 6 min	Raw Data (340) 6 - 0 h 7 min	Raw Data (340) 7 - 0 h 9 min	Raw Data (340) 8 - 0 h 11 min	Raw Data (340) 9 - 0 h 12 min	Raw Data (340) 10 - 0 h 14 min	Raw Data (340) 11 - 0 h 15 min	Raw Data (340) 12 - 0 h 17 min	Raw Data (340) 13 - 0 h 19 min	Raw Data (340) 14 - 0 h 20 min	Raw Data (340) 15 - 0 h 22 min	Raw Data (340) 16 - 0 h 24 min	Raw Data (340) 17 - 0 h 25 min	Raw Data (340) 18 - 0 h 27 min	Raw Data (340) 19 - 0 h 28 min	Raw Data (340) 20 - 0 h 30 min	Raw Data (340) 21 - 0 h 31 min	Raw Data (340) 22 - 0 h 33 min	Raw Data (340) 23 - 0 h 35 min	Raw Data (340) 24 - 0 h 36 min	Raw Data (340) 25 - 0 h 38 min	Raw Data (340) 26 - 0 h 39 min	Raw Data (340) 27 - 0 h 41 min	Raw Data (340) 28 - 0 h 43 min	Raw Data (340) 29 - 0 h 44 min	Raw Data (340) 30 - 0 h 46 min	Raw Data (340) 31 - 0 h 48 min	Raw Data (340) 32 - 0 h 49 min	Raw Data (340) 33 - 0 h 51 min	Raw Data (340) 34 - 0 h 52 min	Raw Data (340) 35 - 0 h 54 min	Raw Data (340) 36 - 0 h 56 min	Raw Data (340) 37 - 0 h 57 min	Raw Data (340) 38 - 0 h 59 min	Raw Data (340) 39 - 1 h	Raw Data (340) 40 - 1 h 2 min	Raw Data (340) 41 - 1 h 3 min	Raw Data (340) 42 - 1 h 5 min	Raw Data (340) 43 - 1 h 7 min	Raw Data (340) 44 - 1 h 8 min	Raw Data (340) 45 - 1 h 10 min	Raw Data (340) 46 - 1 h 11 min	Raw Data (340) 47 - 1 h 13 min
	0.25	1	0.2358	0.2381	0.2472	0.252	0.2563	0.2551	0.2528	0.253	0.2536	0.2544	0.2552	0.2577	0.2592	0.2584	0.2592	0.2592	0.2611	0.2605	0.2608	0.2602	0.2612	0.2612	0.2613	0.2629	0.2659	0.2678	0.272	0.2763	0.2804	0.2849	0.2888	0.2937	0.2997	0.3055	0.3116	0.318	0.3225	0.3299	0.3376	0.343	0.3489	0.3593	0.3646	0.3719	0.377	0.3849	0.3913
		2	0.2358	0.2381	0.2472	0.252	0.2563	0.2551	0.2528	0.253	0.2536	0.2544	0.2552	0.2577	0.2592	0.2584	0.2592	0.2592	0.2611	0.2605	0.2608	0.2602	0.2612	0.2612	0.2613	0.2629	0.2659	0.2678	0.272	0.2763	0.2804	0.2849	0.2888	0.2937	0.2997	0.3055	0.3116	0.318	0.3225	0.3299	0.3376	0.343	0.3489	0.3593	0.3646	0.3719	0.377	0.3849	0.3913
		3	0.2499	0.2566	0.2671	0.27	0.2716	0.2728	0.2687	0.2677	0.2695	0.2706	0.2727	0.2696	0.2727	0.272	0.2739	0.2734	0.2736	0.2759	0.2747	0.274	0.2747	0.2754	0.275	0.2779	0.2788	0.2804	0.287	0.287	0.2921	0.2929	0.2987	0.3039	0.3086	0.3121	0.3178	0.3243	0.3269	0.3333	0.3384	0.3449	0.35	0.3589	0.3637	0.3706	0.3764	0.3839	0.3898
		normal1	0.0145897	0.0290286	0.0861568	0.11629	0.143285	0.135752	0.121313	0.122568	0.126335	0.131357	0.136379	0.152074	0.161491	0.156468	0.161491	0.161491	0.173418	0.169652	0.171535	0.167768	0.174046	0.174046	0.174674	0.184719	0.203552	0.21548	0.241847	0.268841	0.29458	0.322831	0.347314	0.378075	0.415742	0.452154	0.490448	0.530626	0.558877	0.605332	0.653672	0.687572	0.724611	0.7899	0.823173	0.869001	0.901018	0.950612	0.99079
		normal2	0.0145897	0.0290286	0.0861568	0.11629	0.143285	0.135752	0.121313	0.122568	0.126335	0.131357	0.136379	0.152074	0.161491	0.156468	0.161491	0.161491	0.173418	0.169652	0.171535	0.167768	0.174046	0.174046	0.174674	0.184719	0.203552	0.21548	0.241847	0.268841	0.29458	0.322831	0.347314	0.378075	0.415742	0.452154	0.490448	0.530626	0.558877	0.605332	0.653672	0.687572	0.724611	0.7899	0.823173	0.869001	0.901018	0.950612	0.99079
		normal3	0.103107	0.145168	0.211085	0.229291	0.239336	0.246869	0.22113	0.214852	0.226152	0.233058	0.246241	0.22678	0.246241	0.241847	0.253775	0.250636	0.251891	0.26633	0.258797	0.254402	0.258797	0.263191	0.26068	0.278886	0.284536	0.29458	0.336014	0.336014	0.368031	0.373053	0.409464	0.442109	0.471615	0.493587	0.529371	0.570177	0.586499	0.626677	0.658694	0.6995	0.731517	0.787389	0.817523	0.86084	0.897251	0.944335	0.981374
		Mean	0.0440954	0.0677418	0.1278	0.153957	0.175302	0.172791	0.154585	0.153329	0.159607	0.165257	0.173	0.176976	0.189741	0.184928	0.192252	0.191206	0.199576	0.201878	0.200622	0.196646	0.202296	0.203761	0.203343	0.216108	0.230547	0.241847	0.273236	0.291232	0.319064	0.339571	0.368031	0.39942	0.434366	0.465965	0.503422	0.54381	0.568084	0.612447	0.655346	0.691548	0.726913	0.789063	0.821289	0.86628	0.899762	0.94852	0.987652
		STD	0.0417274	0.0547488	0.0588919	0.0532691	0.0452787	0.0523812	0.0470543	0.0435031	0.0470543	0.0479422	0.0517894	0.0352168	0.0399518	0.0402477	0.0435031	0.0420234	0.0369924	0.0455746	0.0411355	0.0408396	0.0399518	0.0420234	0.0405437	0.0443909	0.0381762	0.0372883	0.0443909	0.0316655	0.0346249	0.0236751	0.029298	0.0301858	0.0263386	0.019532	0.0183482	0.0186442	0.0130213	0.0100619	0.00236751	0.00562284	0.00325533	0.00118376	0.00266345	0.00384721	0.00177564	0.00295939	0.00443909
	0.5	1	0.2399	0.2431	0.252	0.2533	0.2581	0.2589	0.2608	0.2614	0.2647	0.264	0.2656	0.2661	0.2667	0.2662	0.2662	0.2671	0.2655	0.2671	0.2681	0.2667	0.2704	0.2748	0.2774	0.2789	0.2824	0.2844	0.2883	0.29	0.2971	0.3025	0.3089	0.3149	0.3209	0.3263	0.3334	0.3385	0.3435	0.3488	0.3544	0.3593	0.3645	0.3717	0.3776	0.3841	0.3918	0.3964	0.4019
		2	0.2564	0.261	0.2661	0.2684	0.2706	0.2713	0.2729	0.275	0.2766	0.2769	0.2778	0.2789	0.2803	0.2814	0.2834	0.2831	0.2841	0.2843	0.284	0.2844	0.2845	0.2868	0.2845	0.2849	0.2862	0.2886	0.2913	0.2944	0.299	0.3025	0.3053	0.311	0.3162	0.322	0.3284	0.3339	0.3383	0.3442	0.3508	0.3561	0.3618	0.3697	0.3746	0.3814	0.3867	0.3935	0.3995
		3	0.2666	0.2715	0.2772	0.2802	0.2828	0.282	0.2819	0.2841	0.2839	0.2832	0.2847	0.2864	0.2859	0.2868	0.2894	0.2896	0.2888	0.2895	0.2897	0.2882	0.2894	0.2895	0.2896	0.2882	0.2894	0.2899	0.2925	0.2922	0.2944	0.2969	0.2982	0.302	0.3068	0.3117	0.3173	0.3244	0.3274	0.3346	0.3424	0.3445	0.3492	0.3557	0.3618	0.3679	0.3729	0.3801	0.3877
		normal1	0.0403287	0.0604177	0.11629	0.124451	0.154585	0.159607	0.171535	0.175302	0.196019	0.191624	0.201669	0.204808	0.208574	0.205435	0.205435	0.211085	0.201041	0.211085	0.217363	0.208574	0.231802	0.259425	0.275747	0.285164	0.307136	0.319692	0.344175	0.354847	0.39942	0.43332	0.473498	0.511165	0.548832	0.582732	0.627305	0.659322	0.690711	0.723983	0.759139	0.7899	0.822545	0.867745	0.904784	0.94559	0.993929	1.02281	1.05734
		normal2	0.143913	0.172791	0.204808	0.219247	0.233058	0.237452	0.247497	0.26068	0.270725	0.272608	0.278258	0.285164	0.293953	0.300858	0.313414	0.31153	0.317808	0.319064	0.317181	0.319692	0.320319	0.334758	0.320319	0.322831	0.330992	0.346058	0.363009	0.38247	0.411348	0.43332	0.450898	0.486682	0.519326	0.555738	0.595916	0.630444	0.658066	0.695105	0.736539	0.769811	0.805595	0.85519	0.885951	0.92864	0.961912	1.0046	1.04227
		normal3	0.207946	0.238708	0.274491	0.293325	0.309647	0.304625	0.303997	0.317808	0.316553	0.312158	0.321575	0.332247	0.329108	0.334758	0.351081	0.352336	0.347314	0.351709	0.352964	0.343547	0.351081	0.351709	0.352336	0.343547	0.351081	0.35422	0.370542	0.368659	0.38247	0.398164	0.406326	0.430181	0.460315	0.491076	0.526232	0.570804	0.589638	0.634838	0.683805	0.696989	0.726494	0.7673	0.805595	0.843889	0.875279	0.920479	0.96819
		Mean	0.130729	0.157305	0.19853	0.212341	0.23243	0.233895	0.24101	0.251263	0.261099	0.258797	0.267167	0.274073	0.277212	0.280351	0.289977	0.291651	0.288721	0.293953	0.295836	0.290604	0.301067	0.315297	0.316134	0.317181	0.329736	0.33999	0.359242	0.368659	0.397746	0.421602	0.443574	0.476009	0.509491	0.543182	0.583151	0.62019	0.646138	0.684642	0.726494	0.752233	0.784878	0.830078	0.865443	0.90604	0.943707	0.982629	1.0226
		STD	0.0690617	0.0736056	0.0647377	0.069115	0.0633054	0.0592566	0.0542716	0.0585578	0.0496764	0.0501676	0.0495758	0.0526148	0.0506117	0.0547512	0.0617259	0.0593541	0.0631586	0.0600924	0.0573794	0.058816	0.0505623	0.0401093	0.0314072	0.0241676	0.0179623	0.0147347	0.0110888	0.0112768	0.0118487	0.0165726	0.0279079	0.0339118	0.0368001	0.0384573	0.0422385	0.0368572	0.042116	0.0371377	0.0315644	0.0399156	0.0418594	0.0446858	0.0430121	0.0444884	0.0501204	0.044571	0.0389607
	1	1	0.2419	0.2498	0.2587	0.2608	0.2635	0.2639	0.265	0.267	0.269	0.2693	0.271	0.2712	0.2722	0.271	0.2719	0.2728	0.2751	0.2739	0.2729	0.2712	0.2734	0.2723	0.2719	0.2721	0.2724	0.2735	0.2746	0.2739	0.2752	0.2748	0.2759	0.2759	0.2768	0.2782	0.2797	0.2806	0.2831	0.2829	0.2864	0.2891	0.289	0.2938	0.2978	0.3033	0.306	0.3114	0.3162
		2	0.2456	0.2528	0.2584	0.2597	0.2617	0.2631	0.2626	0.2649	0.2668	0.2678	0.2691	0.2684	0.2693	0.2682	0.2686	0.2703	0.2705	0.2705	0.2717	0.2703	0.271	0.2722	0.2702	0.2701	0.271	0.2732	0.2733	0.2717	0.2727	0.2735	0.2718	0.2737	0.2757	0.2755	0.2768	0.2778	0.2809	0.2822	0.2846	0.288	0.293	0.2995	0.3023	0.306	0.3078	0.313	0.3164
		3	0.2398	0.2481	0.2541	0.2578	0.2601	0.2607	0.2616	0.2655	0.2686	0.2692	0.2696	0.2707	0.27	0.2708	0.2717	0.2733	0.2728	0.2714	0.2749	0.2734	0.2741	0.2748	0.2742	0.2743	0.2741	0.2769	0.2759	0.277	0.2763	0.2766	0.2772	0.2787	0.28	0.2818	0.2823	0.2851	0.2867	0.291	0.2941	0.2984	0.3045	0.3124	0.318	0.327	0.3323	0.3386	0.3422
		normal1	0.0529408	0.102536	0.158408	0.171592	0.188542	0.191053	0.197958	0.210514	0.22307	0.224953	0.235625	0.236881	0.243159	0.235625	0.241275	0.246925	0.261364	0.253831	0.247553	0.236881	0.250692	0.243787	0.241275	0.242531	0.244414	0.25132	0.258226	0.253831	0.261992	0.259481	0.266387	0.266387	0.272037	0.280826	0.290242	0.295892	0.311587	0.310331	0.332304	0.349254	0.348626	0.37876	0.403871	0.438399	0.455349	0.489249	0.519383
		normal2	0.0761688	0.121369	0.156525	0.164686	0.177242	0.186031	0.182892	0.197331	0.209259	0.215536	0.223698	0.219303	0.224953	0.218047	0.220559	0.231231	0.232486	0.232486	0.24002	0.231231	0.235625	0.243159	0.230603	0.229975	0.235625	0.249437	0.250064	0.24002	0.246298	0.25132	0.240648	0.252575	0.265131	0.263876	0.272037	0.278315	0.297776	0.305937	0.321004	0.342348	0.373737	0.414543	0.432121	0.455349	0.466649	0.499294	0.520638
		normal3	0.0397574	0.0918633	0.12953	0.152758	0.167197	0.170964	0.176614	0.201097	0.220559	0.224325	0.226836	0.233742	0.229348	0.23437	0.24002	0.250064	0.246925	0.238136	0.260109	0.250692	0.255087	0.259481	0.255714	0.256342	0.255087	0.272664	0.266387	0.273292	0.268898	0.270781	0.274548	0.283965	0.292126	0.303426	0.306565	0.324143	0.334187	0.361182	0.380643	0.407638	0.445932	0.495527	0.530683	0.587183	0.620456	0.660006	0.682606
		Mean	0.056289	0.105256	0.148154	0.163012	0.17766	0.182682	0.185821	0.202981	0.217629	0.221605	0.22872	0.229975	0.232486	0.229348	0.233951	0.24274	0.246925	0.241485	0.249227	0.239601	0.247135	0.248809	0.242531	0.242949	0.245042	0.257807	0.258226	0.255714	0.259063	0.260527	0.260527	0.267642	0.276431	0.282709	0.289615	0.29945	0.314517	0.325817	0.34465	0.366413	0.389432	0.42961	0.455558	0.493644	0.514151	0.549516	0.574209
		STD	0.0150522	0.0121983	0.0131917	0.00777932	0.00871891	0.00853619	0.00895675	0.00554442	0.00600691	0.00429877	0.00504834	0.00765448	0.00775677	0.00800678	0.00948392	0.0082386	0.0117894	0.00902978	0.0082863	0.00817457	0.00833372	0.0075508	0.01029	0.0107683	0.00795741	0.0105339	0.00666356	0.0136485	0.00945617	0.00797939	0.0144466	0.0128453	0.0114502	0.0162012	0.014103	0.0188776	0.0150085	0.0250711	0.0258655	0.029286	0.0412461	0.0488461	0.0543586	0.0665034	0.07531	0.0782355	0.07665
	2	1	0.2496	0.253	0.2568	0.258	0.2586	0.2605	0.259	0.2589	0.2582	0.2599	0.2586	0.2601	0.2587	0.2582	0.2613	0.2585	0.2584	0.2596	0.2613	0.2593	0.2653	0.2658	0.2688	0.2706	0.2714	0.2745	0.2747	0.2751	0.2785	0.2805	0.2825	0.2848	0.2835	0.285	0.2869	0.2878	0.2916	0.2923	0.2956	0.2991	0.3012	0.3053	0.3072	0.3105	0.3112	0.3142	0.3172
		2	0.276	0.2794	0.2819	0.2827	0.2828	0.2846	0.2833	0.2849	0.2876	0.2878	0.2879	0.288	0.2876	0.2865	0.2904	0.2878	0.2879	0.2905	0.2891	0.2892	0.2898	0.288	0.2885	0.2884	0.2889	0.2899	0.2913	0.29	0.2937	0.2949	0.2969	0.2979	0.2978	0.2998	0.3031	0.3038	0.3063	0.3083	0.3109	0.3126	0.3125	0.3187	0.3197	0.3244	0.3277	0.3321	0.3349
		3	0.2617	0.2683	0.2736	0.2745	0.2783	0.2806	0.281	0.2805	0.2833	0.2829	0.2852	0.2841	0.2857	0.2859	0.2875	0.2877	0.2883	0.2891	0.2882	0.2878	0.2888	0.2895	0.2885	0.2899	0.2894	0.2902	0.2916	0.2892	0.2914	0.2901	0.2907	0.291	0.2931	0.2921	0.2942	0.2948	0.2954	0.2965	0.3	0.3	0.3035	0.3048	0.3092	0.313	0.3176	0.326	0.3273
		normal1	0.101224	0.122568	0.146424	0.153957	0.157724	0.169652	0.160235	0.159607	0.155213	0.165885	0.157724	0.167141	0.158352	0.155213	0.174674	0.157096	0.156468	0.164002	0.174674	0.162118	0.199785	0.202924	0.221758	0.233058	0.23808	0.257541	0.258797	0.261308	0.282653	0.295208	0.307764	0.322203	0.314042	0.323458	0.335386	0.341036	0.364892	0.369286	0.390003	0.411976	0.425159	0.450898	0.462826	0.483543	0.487937	0.506771	0.525604
		normal2	0.266958	0.288303	0.303997	0.309019	0.309647	0.320947	0.312786	0.322831	0.339781	0.341036	0.341664	0.342292	0.339781	0.332875	0.357359	0.341036	0.341664	0.357986	0.349197	0.349825	0.353592	0.342292	0.345431	0.344803	0.347942	0.35422	0.363009	0.354847	0.378075	0.385609	0.398164	0.404442	0.403814	0.41637	0.437087	0.441481	0.457176	0.469731	0.486054	0.496726	0.496098	0.535021	0.541299	0.570804	0.591521	0.619144	0.636721
		normal3	0.177185	0.218619	0.251891	0.257541	0.281397	0.295836	0.298347	0.295208	0.312786	0.310275	0.324714	0.317808	0.327853	0.329108	0.339153	0.340408	0.344175	0.349197	0.343547	0.341036	0.347314	0.351709	0.345431	0.35422	0.351081	0.356103	0.364892	0.349825	0.363636	0.355475	0.359242	0.361125	0.374309	0.368031	0.381214	0.384981	0.388748	0.395653	0.417626	0.417626	0.439598	0.447759	0.475382	0.499237	0.528115	0.580849	0.58901
		Mean	0.181789	0.20983	0.234104	0.240173	0.249589	0.262145	0.257123	0.259215	0.26926	0.272399	0.274701	0.275747	0.275328	0.272399	0.290395	0.279514	0.280769	0.290395	0.28914	0.284327	0.30023	0.298975	0.304206	0.310693	0.312368	0.322621	0.328899	0.321994	0.341455	0.345431	0.355057	0.36259	0.364055	0.369286	0.384562	0.389166	0.403605	0.411557	0.431228	0.442109	0.453618	0.477893	0.493169	0.517861	0.535858	0.568921	0.583779
		STD	0.0677391	0.0679456	0.065547	0.0644842	0.0659745	0.0662011	0.0687631	0.0713306	0.081393	0.0763563	0.083004	0.077444	0.0828582	0.0828772	0.082164	0.0865626	0.0878999	0.0894456	0.0809722	0.0864887	0.0710716	0.0680268	0.0583	0.0550312	0.0525448	0.046025	0.0495758	0.0429601	0.0419952	0.0375831	0.0370243	0.0335901	0.0373599	0.0379414	0.0415866	0.0411132	0.0391121	0.0425206	0.0403748	0.0386889	0.0306108	0.040416	0.0344169	0.0379807	0.0426409	0.0466449	0.0455141
	4	1	0.2549	0.256	0.2583	0.2594	0.2598	0.2605	0.2601	0.2603	0.2613	0.261	0.2607	0.2587	0.2604	0.2594	0.262	0.2588	0.2609	0.2599	0.2596	0.2605	0.2589	0.2595	0.2586	0.2579	0.2586	0.2603	0.2603	0.2595	0.2627	0.2618	0.2635	0.2635	0.2625	0.2644	0.2653	0.2656	0.266	0.2716	0.2704	0.2724	0.2722	0.2753	0.2774	0.2788	0.2801	0.2835	0.2854
		2	0.2479	0.2495	0.2524	0.2554	0.2578	0.2597	0.2602	0.2623	0.2631	0.263	0.2636	0.2636	0.264	0.2643	0.2644	0.2648	0.2652	0.2674	0.2672	0.2678	0.2666	0.2666	0.2643	0.2674	0.2656	0.2676	0.2668	0.2683	0.2687	0.2649	0.2668	0.2653	0.2674	0.2671	0.2676	0.2692	0.2684	0.2664	0.2686	0.2689	0.2703	0.2711	0.2719	0.2753	0.2773	0.2795	0.2818
		3	0.2458	0.248	0.2527	0.2544	0.2556	0.2557	0.2564	0.2577	0.2585	0.2575	0.2592	0.2589	0.2574	0.2584	0.2596	0.2592	0.2585	0.2604	0.2591	0.259	0.2593	0.2595	0.2582	0.2588	0.2593	0.2605	0.26	0.2594	0.2595	0.2587	0.2597	0.2588	0.2596	0.2595	0.2612	0.2609	0.2604	0.2612	0.2618	0.2627	0.2633	0.265	0.2656	0.2685	0.2691	0.2708	0.2739
		normal1	0.134496	0.141402	0.155841	0.162746	0.165257	0.169652	0.167141	0.168396	0.174674	0.172791	0.170907	0.158352	0.169024	0.162746	0.179068	0.158979	0.172163	0.165885	0.164002	0.169652	0.159607	0.163374	0.157724	0.153329	0.157724	0.168396	0.168396	0.163374	0.183463	0.177813	0.188485	0.188485	0.182207	0.194135	0.199785	0.201669	0.20418	0.239336	0.231802	0.244358	0.243102	0.262563	0.275747	0.284536	0.292697	0.314042	0.325969
		normal2	0.0905513	0.100596	0.118801	0.137635	0.152702	0.16463	0.167768	0.180952	0.185974	0.185346	0.189113	0.189113	0.191624	0.193507	0.194135	0.196646	0.199158	0.212969	0.211713	0.21548	0.207946	0.207946	0.193507	0.212969	0.201669	0.214224	0.209202	0.218619	0.22113	0.197274	0.209202	0.199785	0.212969	0.211085	0.214224	0.224269	0.219247	0.206691	0.220502	0.222385	0.231174	0.236197	0.241219	0.262563	0.275119	0.28893	0.303369
		normal3	0.0773678	0.091179	0.120685	0.131357	0.13889	0.139518	0.143913	0.152074	0.157096	0.150818	0.161491	0.159607	0.150191	0.156468	0.164002	0.161491	0.157096	0.169024	0.160863	0.160235	0.162118	0.163374	0.155213	0.158979	0.162118	0.169652	0.166513	0.162746	0.163374	0.158352	0.16463	0.158979	0.164002	0.163374	0.174046	0.172163	0.169024	0.174046	0.177813	0.183463	0.18723	0.197902	0.201669	0.219874	0.223641	0.234313	0.253775
		Mean	0.100805	0.111059	0.131776	0.143913	0.152283	0.157933	0.159607	0.167141	0.172581	0.169652	0.173837	0.169024	0.17028	0.170907	0.179068	0.172372	0.176139	0.182626	0.178859	0.181789	0.176557	0.178231	0.168815	0.175093	0.173837	0.184091	0.18137	0.18158	0.189322	0.177813	0.187439	0.182417	0.186393	0.189532	0.196019	0.199367	0.197483	0.206691	0.210039	0.216735	0.220502	0.232221	0.239545	0.255658	0.263819	0.279095	0.294371
		STD	0.0244235	0.0217973	0.0170339	0.0135616	0.0107683	0.0131818	0.0111007	0.0118228	0.0118819	0.0142697	0.0114655	0.0142143	0.0169385	0.0161849	0.012302	0.0171951	0.0174001	0.0214938	0.0232665	0.0241313	0.0222191	0.0210117	0.0174905	0.0268816	0.0197616	0.0213138	0.019695	0.0261919	0.02394	0.01589	0.0182117	0.0172027	0.0202086	0.0197483	0.0166175	0.0213343	0.0210429	0.0266543	0.0232496	0.0251792	0.0240258	0.0265472	0.0302655	0.0268458	0.0293025	0.0332836	0.0301524
	blank	1	0.2321	0.2321	0.2304	0.2296	0.2311	0.2315	0.2307	0.2309	0.2333	0.2327	0.2328	0.2334	0.2336	0.2327	0.2314	0.2331	0.2333	0.2341	0.2348	0.2359	0.2371	0.24	0.2433	0.2463	0.2491	0.2533	0.2577	0.2601	0.2637	0.2695	0.2724	0.2751	0.2795	0.2844	0.2874	0.293	0.2969	0.2999	0.3063	0.3051	0.3098	0.3098	0.3109	0.3175	0.3156	0.319	0.3194
		2	0.2278	0.2296	0.2311	0.2307	0.2322	0.2329	0.2325	0.2329	0.2329	0.2323	0.2329	0.2317	0.2311	0.2311	0.2319	0.2319	0.2317	0.2338	0.2335	0.2331	0.2342	0.2367	0.2403	0.2436	0.2455	0.2506	0.2525	0.2546	0.259	0.2609	0.2641	0.2687	0.2738	0.2789	0.2826	0.2877	0.2926	0.2992	0.3027	0.3076	0.3127	0.32	0.3226	0.33	0.3334	0.3407	0.3468
		3	0.245	0.2444	0.2433	0.243	0.2449	0.2448	0.244	0.2447	0.2471	0.246	0.2464	0.2473	0.2468	0.2473	0.2489	0.2479	0.2492	0.2494	0.2504	0.2485	0.25	0.2508	0.2513	0.2533	0.2544	0.2576	0.261	0.2617	0.266	0.2687	0.2725	0.2752	0.2788	0.2837	0.2883	0.2939	0.2989	0.3049	0.3109	0.3148	0.3201	0.326	0.3316	0.3396	0.3432	0.3516	0.3568
		normal1	0.00863828	0.00863828	0.0193106	0.0243328	0.0149161	0.012405	0.0174272	0.0161717	0.0011049	0.00487159	0.00424381	0.000477114	0.00077845	0.00487159	0.0130328	0.00236046	0.0011049	0.00391736	0.00831183	0.0152174	0.0227508	0.0409565	0.0616733	0.0805067	0.0980846	0.124451	0.152074	0.167141	0.189741	0.226152	0.244358	0.261308	0.28893	0.319692	0.338525	0.373681	0.398164	0.416998	0.457176	0.449642	0.479148	0.479148	0.486054	0.527487	0.51556	0.536904	0.539415
		normal2	0.0356329	0.0243328	0.0149161	0.0174272	0.0080105	0.00361602	0.00612715	0.00361602	0.00361602	0.00738271	0.00361602	0.0111494	0.0149161	0.0149161	0.00989384	0.00989384	0.0111494	0.00203401	0.000150668	0.00236046	0.00454514	0.0202397	0.0428398	0.0635566	0.0754845	0.107501	0.119429	0.132613	0.160235	0.172163	0.192252	0.22113	0.253147	0.285164	0.308392	0.340408	0.37117	0.412603	0.434576	0.465337	0.497354	0.543182	0.559504	0.60596	0.627305	0.673133	0.711428
		normal3	0.0723456	0.0685789	0.0616733	0.0597899	0.0717178	0.07109	0.0660678	0.0704622	0.085529	0.0786234	0.0811345	0.0867846	0.0836457	0.0867846	0.0968291	0.0905513	0.0987124	0.099968	0.106246	0.0943179	0.103735	0.108757	0.111896	0.124451	0.131357	0.151446	0.172791	0.177185	0.20418	0.22113	0.244986	0.261936	0.284536	0.315297	0.344175	0.379331	0.41072	0.448387	0.486054	0.510537	0.54381	0.580849	0.616005	0.666227	0.688827	0.741561	0.774206
		Mean	0.0388723	0.03385	0.0319667	0.03385	0.0315481	0.029037	0.029874	0.0300833	0.0300833	0.0302926	0.0296648	0.0328037	0.0331134	0.0355241	0.0399186	0.0342685	0.0369889	0.0353065	0.0382361	0.0372986	0.0436769	0.056651	0.0721363	0.089505	0.101642	0.1278	0.148098	0.158979	0.184719	0.206482	0.227198	0.248125	0.275538	0.306717	0.330364	0.364473	0.393351	0.425996	0.459268	0.475172	0.506771	0.534393	0.553854	0.599892	0.610564	0.650533	0.675016
		STD	0.0261091	0.0253791	0.0210822	0.0185577	0.0285438	0.0299517	0.0260053	0.0290087	0.0392194	0.0341904	0.0363955	0.0384181	0.0361948	0.0364779	0.0402622	0.0399166	0.0438373	0.0457291	0.0482054	0.040659	0.0431128	0.0378027	0.0291466	0.0256615	0.0229482	0.0180959	0.0219654	0.0190898	0.0182885	0.0243535	0.0247123	0.0190898	0.0159341	0.0153461	0.0157071	0.0171721	0.0165011	0.0159341	0.0210679	0.0258147	0.0272248	0.0419817	0.0532024	0.0568026	0.0717199	0.0850654	0.0992504
		Blank 1	Blank 2	Blank 3		ave_MIN	ave_MAX
	min	0.2296	0.2278	0.243		0.233467	0.392767
	max	0.3383	0.4109	0.4291
			Data show the absorbance due to light scattering (three repeats), the normalised data (for each) repeat
[truncated: 55 more columns]

## Sheet: Supp Fig 3B
	Data underlying graphs in Supplementary Figure 3B
	peptide concentration (μM)	HSPB7ACD:HSPB7CTP			AVE	SD
	5	0	0	0	0	0
	10	0.0029	0.0096	0.0019	0.0048	0.00341858
	20	0.0168	0.0214	0.0202	0.0194667	0.00194822
	40	0.0214	0.0271	0.0269	0.0251333	0.00264113
	80	0.0404	0.0384	0.033	0.0372667	0.00312552
	peptide concentration (μM)	HSPB7ACD:HSPB5CTP			AVE	SD
	5	0.0101	0.0133	0.0121	0.0118333	0.00131993
	10	0.0284	0.0378	0.0411	0.0357667	0.00538042
	20	0.0663	0.0423	0.055	0.0545333	0.00980351
	40	0.0901	0.0931	0.135	0.106067	0.0204956
	80	0.1931	0.1727	0.1732	0.179667	0.00950099
	peptide concentration (μM)	HSPB7ACD:HSPB1CTP			AVE	SD
	5	0.0032	0.009	0.013	0.0084	0.00402327
	10	0.0115	0.0121	0.0161	0.0132333	0.00204179
	20	0.0266	0.0239	0.0286	0.0263667	0.00192585
	40	0.074	0.0812	0.103	0.0860667	0.0123292
	80	0.1219	0.1267	0.1207	0.1231	0.0025923
	peptide concentration (μM)	HSPB5ACD:HSPB7CTP			AVE	SD
	5	0.002356	0.006043	0.007101	0.00516667	0.00203383
	10	0.014807	0.018461	0.02437	0.0192127	0.00394009
	20	0.026674	0.036071	0.025866	0.029537	0.004632
	40	0.061402	0.050558	0.042096	0.051352	0.00790161
	80	0.076575	0.064552	0.074243	0.07179	0.00520583
	peptide concentration (μM)	HSPB1ACD:HSPB7CTP			AVE	SD
	5	0.001184	0.0039	0.002171	0.00241833	0.00112251
	10	0.006125	0.0058	0.006387	0.006104	0.000240101
	20	0.013364	0.0121	0.020978	0.0154807	0.0039213
	40	0.016776	0.0173	0.016096	0.016724	0.000492904
	80	0.022429	0.0323	0.02152	0.0254163	0.00488161
	peptide concentration (μM)	HSPB5ACD:HSPB5CTP			AVE	SD
	5	0.035386	0.0267	0.031908	0.0313313	0.00356941
	10	0.059257	0.0572	0.047975	0.0548107	0.00490595
	20	0.162332	0.1731	0.164212	0.166548	0.00469611
	40	0.269269	0.2606	0.26209	0.263986	0.00378461
	80	0.372218	0.4013	0.459557	0.411025	0.0363131
	peptide concentration (μM)	HSPB1ACD:HSPB1CTP			AVE	SD
	5	0.0112	0.0022	0.008617	0.007339	0.00378373
	10	0.020448	0.0105	0.014048	0.0149987	0.00411651
	20	0.047164	0.0407	0.044517	0.044127	0.00265329
	40	0.07027	0.0684	0.067955	0.068875	0.001003
	80	0.133969	0.1287	0.125	0.129223	0.00368021
	Data are the fraction of ACD monomer equivalents bound to the C-terminal peptide
